# Supplementary material for: Genomic Islands Shape the Genetic Background of Both JP2 and Non-JP2 Aggregatibacter actinomycetemcomitans
Source: Pathogens. 2022 Sep 13;11(9):1037. doi: 10.3390/pathogens11091037 (PMC9506275; doi:10.3390/pathogens11091037)
Supplement: Supplementary file 1 [file pathogens-11-01037-s001.zip]

Archive with 5 entries (5 files):
- Supplementary Files/Supplementary Table S1  Genome overview.xlsx
- Supplementary Files/Supplementary Table S2 - Size and footprint of genomic islands.xlsx
- Supplementary Files/Supplementary Table S3 - Proteins of genomic islands.xlsx
- Supplementary Files/Supplementary Table S4 - Homologous genomic island groups.xlsx
- Supplementary Files/Supplementary Table S5 - Sequence homology of rmlB genes among strains.xlsx
