# Supplementary material for: Genomic Islands Shape the Genetic Background of Both JP2 and Non-JP2 Aggregatibacter actinomycetemcomitans
Source: Pathogens. 2022 Sep 13;11(9):1037. doi: 10.3390/pathogens11091037 (PMC9506275; doi:10.3390/pathogens11091037)
Supplement: Supplementary file 1 [file pathogens-11-01037-s001.zip › Supplementary Files/Supplementary Table S1 Genome overview.xlsx]

## Sheet: Sheet1
Table S1. 32 A. actinomycetemcomitans strains used in this study
Strain	Serotype	Number of scaffolds/ contigs	Total genome length (bp)	Number of genes	Total gene length (bp)	Number of core genes (Percentage)	Total core gene length (Percentage)	Number of variable genes (Percentage)	Total variable gene length (Percentage)	Accession number
D17P-3	a	123	2284348	2164	1934248	1,686 (78%)	1,574,630 (81%)	478 (22%)	359,618 (19%)	ADOA00000000
D7S-1	a	1	2308962	2113	1946282	1,722 (81%)	1,611,080 (83%)	391 (19%)	335,202 (17%)	CP003496
H5P-1	a	102	2200508	2029	1836109	1,661 (82%)	1,546,150 (84%)	368 (18%)	289,959 (16%)	AEJK00000000
I63B	d	134	2222263	2062	1846692	1,686 (82%)	1,548,656 (84%)	376 (18%)	298,036 (16%)	AEJL00000000
SA508	d	549	1943012	2023	1754891	1,701 (84%)	1,518,962 (87%)	322 (16%)	235,929 (13%)	AZTU00000000
SA3733	d	787	1860132	1999	1687467	1,683 (84%)	1,472,573 (87%)	316 (16%)	214,894 (13%)	AZTV00000000
SA3033	d	127	2198607	2182	1910901	1,752 (80%)	1,597,417 (84%)	430 (20%)	313,484 (16%)	AZTW00000000
SA269	d	511	2100821	2196	1865216	1,790 (82%)	1,598,185 (86%)	406 (18%)	267,031 (14%)	AZTX00000000
SA2200	d	436	2064962	2256	1799307	1,880 (83%)	1,540,160 (86%)	376 (17%)	259,147 (14%)	AZTY00000000
D18P-1	f	114	2266108	2072	1879193	1,688 (81%)	1,577,347 (84%)	384 (19%)	301,846 (16%)	AEJO00000000
SC29R	f	227	2211394	2212	1923887	1,754 (79%)	1,597,034 (83%)	458 (21%)	326,853 (17%)	AZTO00000000
SA2876	e	158	2254258	2286	1962311	1,783 (78%)	1,609,210 (82%)	503 (22%)	353,101 (18%)	AZTS00000000
SCC393	e	106	2254042	2048	1822105	1,646 (80%)	1,527,109 (84%)	402 (20%)	294,996 (16%)	AEJN00000000
A160	e	118	2256834	2063	1862091	1,663 (81%)	1,557,072 (84%)	400 (19%)	305,019 (16%)	AJME00000000
SC936	e'	90	2164700	2194	1889391	1,755 (80%)	1,588,008 (84%)	439 (20%)	301,383 (16%)	AZTP00000000
SC1083	e'	54	2137435	2211	1883146	1,801 (81%)	1,604,882 (85%)	410 (19%)	278,264 (15%)	AEJM00000000
SA3096	e'	127	2093980	2110	1832432	1,754 (83%)	1,589,746 (87%)	356 (17%)	242,686 (13%)	AZTQ00000000
ANH9776	e'	590	1905614	1985	1714112	1,681 (85%)	1,502,626 (88%)	304 (15%)	211,486 (12%)	AZTZ00000000
RHAA1	b	11	2233070	2101	1929869	1,671 (80%)	1,573,800 (82%)	430 (20%)	356,069 (18%)	AHGR00000000
HK1651	b	1	2105503	2400	1897377	1,997 (83%)	1,659,037 (87%)	403 (17%)	238,340 (13%)	CP007502
SC1000	b	18	2099973	1887	1651093	1,626 (86%)	1,464,643 (89%)	261 (14%)	186,450 (11%)
ANH9381	b	1	2136808	2127	1870426	1,797 (84%)	1,633,722 (87%)	330 (16%)	236,704 (13%)	CP003099
SCC1398	b	34	2042853	1899	1715918	1,643 (87%)	1,528,399 (89%)	256 (13%)	187,519 (11%)	AEJP00000000
SCC4092	b	31	2099572	1894	1719493	1,640 (87%)	1,531,209 (89%)	254 (13%)	188,284 (11%)	AJMF00000000
I23C	b	30	2112113	1945	1776648	1,661 (85%)	1,554,208 (87%)	284 (15%)	222,440 (13%)	AEJQ00000000
S23A	b	44	2170434	1976	1797373	1,671 (85%)	1,560,812 (87%)	305 (15%)	236,561 (13%)	AJMH00000000
D11S-1	c	1	2105791	1963	1791611	1,684 (86%)	1,583,853 (88%)	279 (14%)	207,758 (12%)	CP001733
D17P-2	c	51	2187951	2051	1834630	1,657 (81%)	1,548,131 (84%)	394 (19%)	286,499 (16%)	ADOB00000000
SA2149	c	114	1999823	1982	1754348	1,722 (87%)	1,574,128 (90%)	260 (13%)	180,220 (10%)	AZTT00000000
SC383s	c	72	2029659	2013	1780414	1,741 (86%)	1,584,248 (89%)	272 (14%)	196,166 (11%)	AZTR00000000
SCC2302	c	26	2034590	1878	1714341	1,646 (88%)	1,537,877 (90%)	232 (12%)	176,464 (10%)	AEJR00000000
AAS4A	c	28	2126064	1884	1709697	1,648 (87%)	1,531,349 (90%)	236 (13%)	178,348 (10%)	AJMG00000000
