# Supplementary material for: Genomic Islands Shape the Genetic Background of Both JP2 and Non-JP2 Aggregatibacter actinomycetemcomitans
Source: Pathogens. 2022 Sep 13;11(9):1037. doi: 10.3390/pathogens11091037 (PMC9506275; doi:10.3390/pathogens11091037)
Supplement: Supplementary file 1 [file pathogens-11-01037-s001.zip › Supplementary Files/Supplementary Table S2 - Size and footprint of genomic islands.xlsx]

## Sheet: Sheet1
Strain	Serotype	Number of islands	Total island length (bp)	Number of island genes
D17P-3	a	28	230655	216
D7S-1	a	39	300564	215
H5P-1	a	26	176662	137
I63B	d	27	189937	143
SA508	d	10	57297	50
SA3733	d	3	17844	17
SA3033	d	24	164904	137
SA269	d	8	43417	39
SA2200	d	18	100188	97
D18P-1	f	28	218162	163
SC29R	f	19	137183	130
SA2876	e	31	229996	231
SCC393	e	33	252220	203
A160	e	33	255283	211
SC936	e'	25	205292	221
SC1083	e'	27	181196	188
SA3096	e'	21	138667	138
ANH9776	e'	6	36151	30
RHAA1	b	26	281742	263
HK1651	b	15	124164	121
SC1000	b	26	175995	127
ANH9381	b	22	158955	143
SCC1398	b	18	121704	106
SCC4092	b	19	127917	108
I23C	b	25	168540	141
S23A	b	29	232239	156
D11S-1	c	18	150191	140
D17P-2	c	24	210391	226
SA2149	c	12	80000	74
SC383s	c	13	86367	79
SCC2302	c	18	113964	88
AAS4A	c	17	109815	87
