# Supplementary material for: Genomic Islands Shape the Genetic Background of Both JP2 and Non-JP2 Aggregatibacter actinomycetemcomitans
Source: Pathogens. 2022 Sep 13;11(9):1037. doi: 10.3390/pathogens11091037 (PMC9506275; doi:10.3390/pathogens11091037)
Supplement: Supplementary file 1 [file pathogens-11-01037-s001.zip › Supplementary Files/Supplementary Table S3 - Proteins of genomic islands.xlsx]

## Sheet: Supplementary Table S3 - Protei
Each genomic island information starts with a line describing its location in the genome. For example, D17P-3[a] contig00001 (1 - 7,899) 7,899 bp means that this genomic island begins at position 1 and ends at position 7,899 on contig00001 of D17P-3[a] genome. Subsequent lines display the gene content found in each island. The columns in the gene content lines are gene ID, gene start, gene stop, …
D17P-3[a] contig00001 (1 - 7,899) 7,899 bp
D17P3_0300005	117	599	160 aa	hypothetical protein	36%**
D17P3_0300015	1097	3448	783 aa	hypothetical protein	35%**
D17P3_0300020	3458	4465	335 aa	hypothetical protein	34%**
D17P3_0300025	4529	4756	75 aa	hypothetical protein	42%*
D17P3_0300030	5619	5038	193 aa	molybdenum cofactor biosynthesis protein MogA	53%*
D17P3_0300035	6638	5709	309 aa	phosphatidate cytidylyltransferase	48%*
D17P3_0300040	7270	6638	210 aa	acyltransferase	0.47
D17P3_0300045	7889	7281	202 aa	CDP-alcohol phosphatidyltransferase	0.46
D17P-3[a] contig00007 (9,494 - 24,747) 15,254 bp
D17P3_0300475	10016	9609	135 aa	conjugal transfer protein	48%*
D17P3_0300480	11413	10025	462 aa	hypothetical protein	0.45
D17P3_0300485	12284	11424	286 aa	conjugal transfer protein	0.46
D17P3_0300490	12916	12284	210 aa	hypothetical protein	0.45
D17P3_0300495	13299	12928	123 aa	membrane protein	41%*
D17P3_0300500	13725	13318	135 aa	membrane protein	41%*
D17P3_0300505	13981	13742	79 aa	hypothetical protein	0.44
D17P3_0300510	14304	13981	107 aa	hypothetical protein	0.44
D17P3_0300515	15354	16115	253 aa	hypothetical protein	33%**
D17P3_0300525	17282	16722	186 aa	cytochrome C oxidase subunit I	38%*
D17P3_0300530	18144	17293	283 aa	cytolethal distending toxin subunit CdtB	41%*
D17P3_0300535	18827	18159	222 aa	cytochrome C oxidase subunit I	39%*
D17P3_0300545	19308	19042	88 aa	virulence protein	39%*
D17P3_0300550	19736	19392	114 aa	MazF family transcriptional regulator	41%*
D17P3_0300555	19993	19739	84 aa	cell growth regulatory protein MazE	38%*
D17P3_0300565	20743	20564	59 aa	hypothetical protein	36%**
D17P3_0300570	21060	20782	92 aa	hypothetical protein	33%**
D17P3_0300575	21236	21057	59 aa	hypothetical protein	34%**
D17P3_0300580	21530	23440	636 aa	relaxase	36%**
D17P3_0300585	23524	24345	273 aa	integrase	32%**
D17P-3[a] contig00008 (10,892 - 15,605) 4,714 bp
D17P3_0300735	11890	12993	367 aa	hypothetical protein	40%*
D17P3_0300740	13125	14399	424 aa	gluconate:proton symporter	52%*
D17P3_0300745	14396	15535	379 aa	glycerate kinase	52%*
D17P-3[a] contig00011 (22,799 - 29,209) 6,411 bp
D17P3_0301020	24008	22824	394 aa	mannonate dehydratase	40%*
D17P3_0301025	24783	24028	251 aa	GntR family transcriptional regulator	36%**
D17P3_0301030	27173	24798	791 aa	alpha-glucosidase	35%**
D17P3_0301040	28999	28499	166 aa	C4-dicarboxylate ABC transporter permease	38%*
D17P-3[a] contig00013 (1 - 4,713) 4,713 bp
D17P3_0301270	199	2316	705 aa	phospholipase	42%*
D17P3_0301275	2316	3491	391 aa	hypothetical protein	0.46
D17P3_0301280	3564	4713	383 aa	hypothetical protein	0.45
D17P-3[a] contig00015 (1 - 27,050) 27,050 bp
D17P3_0301325	3307	23	1094 aa	tail protein	52%*
D17P3_0301330	3320	3535	71 aa	hypothetical protein	48%*
D17P3_0301335	3736	3551	61 aa	hypothetical protein	51%*
D17P3_0301340	4164	3739	141 aa	hypothetical protein	0.44
D17P3_0301345	4996	4250	248 aa	hypothetical protein	0.47
D17P3_0301350	5180	4983	65 aa	hypothetical protein	0.46
D17P3_0301355	5616	5182	144 aa	hypothetical protein	54%**
D17P3_0301360	6023	5616	135 aa	hypothetical protein	53%*
D17P3_0301365	6478	6023	151 aa	hypothetical protein	50%*
D17P3_0301370	7457	6531	308 aa	head protein	52%*
D17P3_0301375	8529	7450	359 aa	hypothetical protein	51%*
D17P3_0301380	9172	8729	147 aa	hypothetical protein	48%*
D17P3_0301385	10632	9307	441 aa	hypothetical protein	49%*
D17P3_0301390	12193	10619	524 aa	hypothetical protein	51%*
D17P3_0301395	13744	12203	513 aa	hypothetical protein	49%*
D17P3_0301400	14382	13807	191 aa	hypothetical protein	0.45
D17P3_0301405	14704	14405	99 aa	hypothetical protein	52%*
D17P3_0301410	15043	14708	111 aa	hypothetical protein	0.43
D17P3_0301415	15258	15040	72 aa	hypothetical protein	0.47
D17P3_0301425	15662	15378	94 aa	hypothetical protein	42%*
D17P3_0301430	15888	15655	77 aa	hypothetical protein	0.47
D17P3_0301435	16187	15972	71 aa	hypothetical protein	40%*
D17P3_0301440	16736	16191	181 aa	N-acetylmuramoyl-L-alanine amidase	52%*
D17P3_0301445	17238	16819	139 aa	transcriptional regulator	0.43
D17P3_0301450	17696	17235	153 aa	hypothetical protein	41%*
D17P3_0301455	18216	17674	180 aa	hypothetical protein	0.47
D17P3_0301460	18862	18542	106 aa	hypothetical protein	40%*
D17P3_0301465	19563	18859	234 aa	hypothetical protein	41%*
D17P3_0301470	20127	19567	186 aa	hypothetical protein	36%**
D17P3_0301475	20405	20145	86 aa	hypothetical protein	38%*
D17P3_0301480	20954	20409	181 aa	hypothetical protein	40%*
D17P3_0301485	21136	20951	61 aa	FMN-dependent NADH-azoreductase	0.45
D17P3_0301490	21300	21133	55 aa	lipoprotein	49%*
D17P3_0301495	21653	21444	69 aa	hypothetical protein	0.45
D17P3_0301500	21859	21656	67 aa	hypothetical protein	35%**
D17P3_0301505	22493	21870	207 aa	sulfate transporter	49%*
D17P3_0301510	22739	22509	76 aa	hypothetical protein	51%*
D17P3_0301515	23656	22736	306 aa	DNA transposition protein	48%*
D17P3_0301520	25709	23691	672 aa	DDE endonuclease	50%*
D17P3_0301525	25975	25724	83 aa	Nlp family transcriptional regulator	42%*
D17P3_0301530	26185	26883	232 aa	transcriptional regulator	0.45
D17P-3[a] contig00019 (6,777 - 11,022) 4,246 bp
D17P3_0301625	7050	7703	217 aa	acetyl-CoA:acetoacetyl-CoA transferase subunit alpha	50%*
D17P3_0301630	7715	8380	221 aa	acetate CoA-transferase	51%*
D17P3_0301635	8383	9726	447 aa	short-chain fatty acid transporter	53%*
D17P3_0301640	9744	10925	393 aa	acetyl-CoA acetyltransferase	56%**
D17P-3[a] contig00022 (41,178 - 46,697) 5,520 bp
D17P3_0302795	41490	41284	68 aa	hypothetical protein	40%*
D17P3_0302805	42740	42156	194 aa	hypothetical protein	39%*
D17P3_0302810	43331	42750	193 aa	hypothetical protein	40%*
D17P3_0302815	46301	43335	988 aa	hypothetical protein	0.43
D17P3_0302820	46551	46291	86 aa	hypothetical protein	32%**
D17P-3[a] contig00031 (25,280 - 29,533) 4,254 bp
D17P3_0304090	25724	26929	401 aa	hypothetical protein	37%*
D17P3_0304095	26898	27317	139 aa	hypothetical protein	26%***
D17P3_0304100	27504	27911	135 aa	hypothetical protein	27%***
D17P3_0304105	28055	28474	139 aa	hypothetical protein	29%***
D17P3_0304110	28653	29057	134 aa	hypothetical protein	26%***
D17P-3[a] contig00039 (11,511 - 40,136) 28,626 bp
D17P3_0304725	12853	12503	116 aa	DNA-binding protein	40%*
D17P3_0304730	13327	12857	156 aa	regulatory protein	41%*
D17P3_0304735	13899	13405	164 aa	restriction endonuclease Bsp6I	42%*
D17P3_0304740	14594	13896	232 aa	hypothetical protein	0.44
D17P3_0304745	14771	14598	57 aa	FMN-dependent NADH-azoreductase	0.47
D17P3_0304755	15139	14948	63 aa	hypothetical protein	53%*
D17P3_0304765	15896	15375	173 aa	host-nuclease inhibitor protein Gam	51%*
D17P3_0304770	16250	15909	113 aa	hypothetical protein	50%*
D17P3_0304775	17432	16254	392 aa	transposase	50%*
D17P3_0304780	19217	17445	590 aa	hypothetical protein	52%*
D17P3_0304785	20173	19229	314 aa	hypothetical protein	0.44
D17P3_0304790	20490	20185	101 aa	DNA-binding protein	42%*
D17P3_0304795	20681	20502	59 aa	hypothetical protein	48%*
D17P3_0304800	20928	20692	78 aa	hypothetical protein	49%*
D17P3_0304805	20981	21214	77 aa	hypothetical protein	0.44
D17P3_0304810	21413	21772	119 aa	DNA-binding protein	37%*
D17P3_0304815	21799	22458	219 aa	hypothetical protein	37%*
D17P3_0304825	22569	22940	123 aa	hypothetical protein	38%*
D17P3_0304830	23380	23123	85 aa	hypothetical protein	0.44
D17P3_0304835	23625	23993	122 aa	membrane protein	49%*
D17P3_0304840	24050	24637	195 aa	lytic transglycosylase	55%**
D17P3_0304845	24628	25074	148 aa	hypothetical protein	51%*
D17P3_0304850	25171	25521	116 aa	hypothetical protein	0.43
D17P3_0304855	25523	25828	101 aa	hypothetical protein	51%*
D17P3_0304860	25837	26376	179 aa	hypothetical protein	48%*
D17P3_0304865	26376	27986	536 aa	hypothetical protein	52%*
D17P3_0304870	27990	29492	500 aa	portal protein	52%*
D17P3_0304875	29485	30738	417 aa	hypothetical protein	51%*
D17P3_0304880	30841	31332	163 aa	hypothetical protein	52%*
D17P3_0304885	31558	32586	342 aa	peptidase	52%*
D17P3_0304890	32583	32948	121 aa	hypothetical protein	51%*
D17P3_0304895	33011	33937	308 aa	phage capsid protein	48%*
D17P3_0304900	33947	34459	170 aa	hypothetical protein	53%*
D17P3_0304905	34459	34905	148 aa	hypothetical protein	49%*
D17P3_0304910	34902	35174	90 aa	hypothetical protein	51%*
D17P3_0304915	35175	35921	248 aa	hypothetical protein	0.46
D17P3_0304920	35980	36402	140 aa	hypothetical protein	0.46
D17P3_0304925	36405	36593	62 aa	hypothetical protein	52%*
D17P3_0304930	36823	36608	71 aa	hypothetical protein	50%*
D17P3_0304935	36836	40114	1092 aa	tail protein	51%*
D17P-3[a] contig00048 (4,343 - 10,302) 5,960 bp
D17P3_0305760	6727	4556	723 aa	prepilin peptidase	30%***
D17P3_0305765	6894	7082	62 aa	hypothetical protein	0.46
D17P3_0305775	8593	7478	371 aa	acriflavin resistance protein AcrA	48%*
D17P3_0305780	8741	9184	147 aa	DNA-binding protein	0.47
D17P3_0305785	9184	9486	100 aa	membrane protein	50%*
D17P3_0305790	9537	10064	175 aa	membrane protein	0.45
D17P-3[a] contig00048 (100,437 - 105,451) 5,015 bp
D17P3_0306280	100619	101464	281 aa	2,5-diketo-D-gluconic acid reductase	0.47
D17P3_0306285	101528	102508	326 aa	aldehyde oxidase	50%*
D17P3_0306290	102734	104068	444 aa	carboxylesterase	0.45
D17P-3[a] contig00053 (29,172 - 34,807) 5,636 bp
D17P3_0307120	30056	34555	1499 aa	adhesin	0.45
D17P-3[a] contig00053 (41,336 - 45,931) 4,596 bp
D17P3_0307165	45143	42648	831 aa	hypothetical protein	40%*
D17P3_0307175	45829	45521	102 aa	hypothetical protein	32%**
D17P-3[a] contig00060 (1 - 5,856) 5,856 bp
D17P3_0307920	2019	1153	288 aa	hypothetical protein	0.46
D17P3_0307925	2363	2019	114 aa	hypothetical protein	0.47
D17P3_0307930	4454	2376	692 aa	hypothetical protein	51%*
D17P3_0307935	4843	4475	122 aa	hypothetical protein	51%*
D17P3_0307940	5856	4900	318 aa	signal peptide protein	0.43
D17P-3[a] contig00067 (1 - 4,540) 4,540 bp
D17P3_0308365	147	389	80 aa	hypothetical protein	38%*
D17P3_0308370	400	1032	210 aa	hypothetical protein	38%*
D17P3_0308375	1014	3305	763 aa	hypothetical protein	39%*
D17P3_0308380	3326	4501	391 aa	hypothetical protein	35%**
D17P-3[a] contig00071 (15,873 - 35,601) 19,729 bp
D17P3_0308625	16188	16622	144 aa	CRISPR-associated protein Cas3	58%**
D17P3_0308630	16735	18438	567 aa	CRISPR-associated protein Cas3	58%**
D17P3_0308635	18575	21451	958 aa	DEAD/DEAH box helicase	51%*
D17P3_0308640	21481	22062	193 aa	hypothetical protein	34%**
D17P3_0308645	22059	23000	313 aa	hypothetical protein	32%**
D17P3_0308650	23014	24750	578 aa	DNA methylase N-4	0.46
D17P3_0308660	24877	25911	344 aa	toxin Fic	0.45
D17P3_0308665	25908	28625	905 aa	type III restriction enzyme, res subunit	49%*
D17P3_0308670	28740	29414	224 aa	CRISPR-associated protein	56%**
D17P3_0308675	29411	30808	465 aa	CRISPR-associated protein Csd1	56%**
D17P3_0308680	30805	31188	127 aa	hypothetical protein	54%**
D17P3_0308685	31201	32067	288 aa	CRISPR-associated protein Csd2	53%*
D17P3_0308690	32212	32862	216 aa	CRISPR-associated protein Cas4	58%**
D17P3_0308695	32928	33632	234 aa	hypothetical protein	36%**
D17P-3[a] contig00082 (1 - 6,389) 6,389 bp
D17P3_0309010	1	207	68 aa	type IV secretion protein Rhs	41%*
D17P3_0309015	298	777	159 aa	calcium-binding protein	33%**
D17P3_0309020	768	1478	236 aa	hypothetical protein	24%***
D17P3_0309025	1661	2605	314 aa	glycoside hydrolase family 19	39%*
D17P3_0309030	2717	2974	85 aa	hypothetical protein	30%***
D17P3_0309035	3172	3804	210 aa	hypothetical protein	27%***
D17P3_0309040	4286	4537	83 aa	hypothetical protein	25%***
D17P3_0309045	4641	5228	195 aa	hypothetical protein	25%***
D17P3_0309050	5353	5628	91 aa	hypothetical protein	33%**
D17P3_0309055	6001	6180	59 aa	restriction endonuclease subunit R	37%*
D17P-3[a] contig00082 (87,141 - 94,928) 7,788 bp
D17P3_0309490	87914	88549	211 aa	transcriptional regulator	38%*
D17P3_0309495	88588	88974	128 aa	DNA repair protein	34%**
D17P3_0309500	88986	90059	357 aa	chemotaxis protein	38%*
D17P3_0309505	90106	91761	551 aa	ATPase	32%**
D17P3_0309510	92153	93499	448 aa	Fic family protein	36%**
D17P3_0309520	94299	94838	179 aa	cell division protein FtsZ	41%*
D17P-3[a] contig00082 (114,149 - 125,008) 10,860 bp
D17P3_0309590	115747	114239	502 aa	methylmalonate-semialdehyde dehydrogenase	0.46
D17P3_0309595	116487	117833	448 aa	CRISPR-associated protein	37%*
D17P3_0309600	117843	118802	319 aa	CRISPR-associated protein Csy2	41%*
D17P3_0309605	118802	119812	336 aa	CRISPR-associated protein Cas5	41%*
D17P3_0309610	119815	120378	187 aa	CRISPR-associated protein Csy4	0.43
D17P3_0309615	123711	120424	1095 aa	helicase	42%*
D17P3_0309620	124673	123708	321 aa	CRISPR-associated protein Cas1	0.43
D17P-3[a] contig00088 (349 - 5,016) 4,668 bp
D17P3_0309870	854	3298	814 aa	ligand-gated channel	0.43
D17P3_0309875	5006	3702	434 aa	oxaloacetate decarboxylase subunit beta	52%*
D17P-3[a] contig00097 (22,352 - 26,519) 4,168 bp
D17P3_0310405	25543	24590	317 aa	tagatose-bisphosphate aldolase	0.43
D17P3_0310410	26343	26146	65 aa	C4-dicarboxylate ABC transporter	38%*
D17P-3[a] contig00119 (1 - 6,684) 6,684 bp
D17P3_0310565	393	205	62 aa	type VI secretion protein VgrG	0.46
D17P3_0310575	3524	1614	636 aa	5-dehydro-2-deoxygluconokinase	48%*
D17P3_0310580	3835	5781	648 aa	3D-(3,5/4)-trihydroxycyclohexane-1,2-dione hydrolase	50%*
D17P-3[a] contig00119 (7,696 - 11,905) 4,210 bp
D17P3_0310595	8311	7799	170 aa	mannitol repressor protein	42%*
D17P3_0310600	9537	8389	382 aa	mannitol-1-phosphate 5-dehydrogenase	49%*
D17P3_0310605	11495	9615	626 aa	PTS system mannitol-specific transporter subunit IICBA	48%*
D17P-3[a] contig00129 (1,725 - 6,095) 4,371 bp
D17P3_0310845	1725	3002	425 aa	hypothetical protein	42%*
D17P3_0310850	3004	3759	251 aa	hypothetical protein	0.47
D17P3_0310860	4813	5796	327 aa	hypothetical protein	41%*
D17P-3[a] contig00138 (1 - 4,668) 4,668 bp
D17P3_0311050	472	1	157 aa	hypothetical protein	0.43
D17P3_0311060	1607	741	288 aa	hypothetical protein	41%*
D17P3_0311065	4415	1611	934 aa	hypothetical protein	40%*
D17P3_0311070	4668	4422	81 aa	hypothetical protein	33%**
D17P-3[a] contig00160 (42,615 - 48,191) 5,577 bp
D17P3_0311470	42907	45273	788 aa	TonB-dependent receptor	38%*
D17P3_0311475	45351	48125	924 aa	peptidase M16	39%*
D17P-3[a] contig00160 (52,758 - 64,010) 11,253 bp
D17P3_0311500	53818	53525	97 aa	CRISPR-associated protein Cas2	0.46
D17P3_0311515	57437	56790	215 aa	CRISPR-associated protein Cas4	58%**
D17P3_0311520	58506	57613	297 aa	CRISPR-associated protein Csd2	52%*
D17P3_0311525	60561	58528	677 aa	CRISPR-associated protein Csd1	0.44
D17P3_0311530	61337	60558	259 aa	CRISPR-associated protein	48%*
D17P3_0311535	63811	61346	821 aa	CRISPR-associated protein	49%*
D7S-1[a] CP003496 (25,934 - 30,096) 4,163 bp
D7S_00028	25934	28378	814 aa	ligand-gated channel	0.43
D7S_00029	30086	28782	434 aa	oxaloacetate decarboxylase subunit beta	52%*
D7S-1[a] CP003496 (181,343 - 186,919) 5,577 bp
D7S_00175	181635	184001	788 aa	TonB-dependent receptor	38%*
D7S_00176	184079	186853	924 aa	peptidase M16	39%*
D7S-1[a] CP003496 (191,486 - 202,799) 11,314 bp
D7S_00181	192607	192314	97 aa	CRISPR-associated protein Cas2	0.46
D7S_00182	193624	192611	337 aa	CRISPR-associated protein Cas1	50%*
D7S_00185	196226	195579	215 aa	CRISPR-associated protein Cas4	58%**
D7S_00186	197295	196402	297 aa	CRISPR-associated protein Csd2	52%*
D7S_00187	199350	197317	677 aa	CRISPR-associated protein Csd1	0.44
D7S_00188	200126	199347	259 aa	CRISPR-associated protein	48%*
D7S_00190	202600	200135	821 aa	CRISPR-associated protein	49%*
D7S-1[a] CP003496 (257,320 - 261,573) 4,254 bp
D7S_02560	258200	257796	134 aa	hypothetical protein	26%***
D7S_02565	258798	258379	139 aa	hypothetical protein	29%***
D7S_02570	259322	258942	126 aa	hypothetical protein	28%***
D7S_02575	259955	259536	139 aa	hypothetical protein	26%***
D7S_00248	261129	259924	401 aa	hypothetical protein	37%*
D7S-1[a] CP003496 (274,572 - 285,762) 11,191 bp
D7S_02595	284383	284658	91 aa	hypothetical protein	39%*
D7S-1[a] CP003496 (287,928 - 296,231) 8,304 bp
D7S_00288	288191	289021	276 aa	5-deoxyglucuronate isomerase	0.45
D7S_00291	291105	289951	384 aa	hypothetical protein	0.45
D7S_02605	292208	291105	367 aa	phospholipase	0.45
D7S_02610	293308	292169	379 aa	phospholipase	42%*
D7S_00294	295534	293312	740 aa	type IV secretion protein Rhs	48%*
D7S-1[a] CP003496 (414,202 - 424,535) 10,334 bp
D7S_00411	414680	416596	638 aa	type IV secretion protein Rhs	49%*
D7S_02665	416612	417040	142 aa	hypothetical protein	41%*
D7S_02670	417637	418353	238 aa	type IV secretion protein Rhs	0.44
D7S_00414	418444	418923	159 aa	calcium-binding protein	33%**
D7S_00415	418914	419624	236 aa	hypothetical protein	24%***
D7S_00416	419807	420751	314 aa	glycoside hydrolase family 19	39%*
D7S_02675	420863	421120	85 aa	hypothetical protein	30%***
D7S_00417	421318	421950	210 aa	hypothetical protein	27%***
D7S_02680	422432	422683	83 aa	hypothetical protein	25%***
D7S_00420	422787	423374	195 aa	hypothetical protein	25%***
D7S_02685	423499	423774	91 aa	hypothetical protein	33%**
D7S_00423	424147	424326	59 aa	restriction endonuclease subunit R	37%*
D7S-1[a] CP003496 (507,807 - 515,594) 7,788 bp
D7S_00518	508580	509215	211 aa	transcriptional regulator	38%*
D7S_00519	509254	509640	128 aa	DNA repair protein	34%**
D7S_00520	509652	510725	357 aa	chemotaxis protein	38%*
D7S_00521	510772	512427	551 aa	ATPase	32%**
D7S_00522	512819	514165	448 aa	Fic family protein	36%**
D7S_00525	514965	515504	179 aa	cell division protein FtsZ	41%*
D7S-1[a] CP003496 (534,815 - 545,674) 10,860 bp
D7S_00541	536413	534905	502 aa	methylmalonate-semialdehyde dehydrogenase	0.46
D7S_00543	537153	538499	448 aa	CRISPR-associated protein	37%*
D7S_00544	538509	539468	319 aa	CRISPR-associated protein Csy2	41%*
D7S_00545	539468	540478	336 aa	CRISPR-associated protein Cas5	41%*
D7S_00546	540481	541044	187 aa	CRISPR-associated protein Csy4	0.43
D7S_00547	544377	541090	1095 aa	helicase	42%*
D7S_00548	545339	544374	321 aa	CRISPR-associated protein Cas1	0.43
D7S-1[a] CP003496 (566,504 - 571,276) 4,773 bp
D7S_00575	567439	566573	288 aa	hypothetical protein	0.46
D7S_00576	567783	567439	114 aa	hypothetical protein	0.47
D7S_02745	569874	567796	692 aa	hypothetical protein	51%*
D7S_02750	570263	569895	122 aa	hypothetical protein	51%*
D7S_00579	571276	570320	318 aa	signal peptide protein	0.43
D7S-1[a] CP003496 (583,471 - 588,628) 5,158 bp
D7S_00594	585417	583507	636 aa	5-dehydro-2-deoxygluconokinase	48%*
D7S_00596	585729	587675	648 aa	3D-(3,5/4)-trihydroxycyclohexane-1,2-dione hydrolase	50%*
D7S_00597	587730	588626	298 aa	inosose dehydratase	0.45
D7S-1[a] CP003496 (589,640 - 593,849) 4,210 bp
D7S_00599	590255	589743	170 aa	mannitol repressor protein	42%*
D7S_00600	591481	590333	382 aa	mannitol-1-phosphate 5-dehydrogenase	49%*
D7S_00601	593439	591559	626 aa	PTS system mannitol-specific transporter subunit IICBA	48%*
D7S-1[a] CP003496 (669,061 - 676,029) 6,969 bp
D7S_00690	669373	669167	68 aa	hypothetical protein	40%*
D7S_02805	670623	670039	194 aa	hypothetical protein	39%*
D7S_02810	671214	670633	193 aa	hypothetical protein	40%*
D7S_00695	674184	671218	988 aa	hypothetical protein	0.43
D7S_00696	675586	674174	470 aa	signal peptide protein	0.45
D7S_00697	675903	676028	41 aa	transposase	0.47
D7S-1[a] CP003496 (688,157 - 695,304) 7,148 bp
D7S_00715	690682	691584	300 aa	hypothetical protein	31%**
D7S_02825	691793	692044	83 aa	hypothetical protein	22%***
D7S_00718	693221	693979	252 aa	hypothetical protein	0.43
D7S_00720	694681	695079	132 aa	hypothetical protein	36%**
D7S-1[a] CP003496 (723,529 - 729,163) 5,635 bp
D7S_02850	724412	728911	1499 aa	adhesin	0.45
D7S-1[a] CP003496 (735,692 - 740,243) 4,552 bp
D7S_02855	736250	736023	75 aa	hypothetical protein	0.43
D7S_00756	739519	737024	831 aa	hypothetical protein	40%*
D7S_02860	740238	739897	113 aa	hypothetical protein	35%**
D7S-1[a] CP003496 (765,871 - 771,296) 5,426 bp
D7S_00801	769736	767616	706 aa	hypothetical protein	0.45
D7S-1[a] CP003496 (867,635 - 876,468) 8,834 bp
D7S_00913	869666	872017	783 aa	hypothetical protein	35%**
D7S_00914	872027	873034	335 aa	hypothetical protein	34%**
D7S_00915	873098	873325	75 aa	hypothetical protein	42%*
D7S_00916	874188	873607	193 aa	molybdenum cofactor biosynthesis protein MogA	53%*
D7S_00917	875207	874278	309 aa	phosphatidate cytidylyltransferase	48%*
D7S_00918	875839	875207	210 aa	acyltransferase	0.47
D7S_00919	876458	875850	202 aa	CDP-alcohol phosphatidyltransferase	0.46
D7S-1[a] CP003496 (953,791 - 959,127) 5,337 bp
D7S_00994	955038	953929	369 aa	alpha/beta hydrolase	49%*
D7S_00995	956830	955175	551 aa	carboxylesterase	0.45
D7S_00996	958036	957056	326 aa	aldehyde oxidase	50%*
D7S_00997	958945	958100	281 aa	2,5-diketo-D-gluconic acid reductase	0.47
D7S-1[a] CP003496 (1,049,304 - 1,055,263) 5,960 bp
D7S_03020	1050069	1049542	175 aa	hypothetical protein	0.45
D7S_03025	1050422	1050120	100 aa	membrane protein	50%*
D7S_01107	1050865	1050422	147 aa	DNA-binding protein	0.47
D7S_01108	1051013	1052128	371 aa	acriflavin resistance protein AcrA	48%*
D7S_01109	1052712	1052524	62 aa	hypothetical protein	0.46
D7S_01110	1052879	1055050	723 aa	prepilin peptidase	30%***
D7S-1[a] CP003496 (1,097,062 - 1,105,040) 7,979 bp
D7S_03065	1097673	1099895	740 aa	type IV secretion protein Rhs	48%*
D7S_01167	1102102	1103256	384 aa	hypothetical protein	0.45
D7S_01169	1104535	1104050	161 aa	dihydrofolate reductase	51%*
D7S_01170	1105039	1104575	154 aa	membrane protein	51%*
D7S-1[a] CP003496 (1,172,025 - 1,194,763) 22,739 bp
D7S_03095	1172330	1173178	282 aa	hypothetical protein	0.43
D7S_03100	1173232	1173531	99 aa	hypothetical protein	36%**
D7S_03105	1173573	1173908	111 aa	hypothetical protein	0.43
D7S_03110	1174008	1176098	696 aa	hypothetical protein	0.46
D7S_01255	1176139	1176297	52 aa	membrane protein	0.43
D7S_01257	1176727	1178532	601 aa	type IV secretion protein Rhs	0.47
D7S_01258	1178695	1180107	470 aa	signal peptide protein	0.45
D7S_01259	1180097	1183063	988 aa	hypothetical protein	0.43
D7S_01260	1183067	1183648	193 aa	hypothetical protein	40%*
D7S_01265	1185056	1185382	108 aa	type IV secretion protein Rhs	0.46
D7S_01266	1185943	1186902	319 aa	signal peptide protein	40%*
D7S_01267	1186909	1189713	934 aa	hypothetical protein	40%*
D7S_01268	1189717	1190583	288 aa	hypothetical protein	41%*
D7S_01270	1190852	1191706	284 aa	hypothetical protein	0.45
D7S_01272	1192162	1191968	64 aa	ABC transporter permease	31%**
D7S_01273	1192583	1192146	145 aa	hypothetical protein	28%***
D7S_01274	1193569	1193036	177 aa	hypothetical protein	32%**
D7S_03125	1194196	1193603	197 aa	hypothetical protein	30%***
D7S-1[a] CP003496 (1,251,066 - 1,257,357) 6,292 bp
D7S_01333	1252627	1251452	391 aa	hypothetical protein	35%**
D7S_01334	1254939	1252648	763 aa	hypothetical protein	39%*
D7S_01336	1256964	1255570	464 aa	signal peptide protein	0.46
D7S-1[a] CP003496 (1,315,177 - 1,331,186) 16,010 bp
D7S_01401	1315253	1317454	733 aa	phospholipase	0.44
D7S_01402	1317454	1318608	384 aa	hypothetical protein	0.45
D7S_01403	1318680	1319852	390 aa	hypothetical protein	0.45
D7S_01406	1321967	1321458	169 aa	hypothetical protein	0.43
D7S_01407	1322160	1321954	68 aa	hypothetical protein	40%*
D7S_01408	1322521	1322150	123 aa	hypothetical protein	40%*
D7S_01409	1323212	1322514	232 aa	hypothetical protein	0.43
D7S_01412	1324112	1323687	141 aa	hypothetical protein	41%*
D7S_01413	1324948	1324184	254 aa	antirepressor	0.44
D7S_01414	1325220	1324945	91 aa	hypothetical protein	41%*
D7S_01415	1325625	1325242	127 aa	terminase	50%*
D7S_01416	1326030	1325719	103 aa	hypothetical protein	42%*
D7S_01417	1326507	1326055	150 aa	hypothetical protein	41%*
D7S_01418	1326781	1326521	86 aa	transcriptional regulator	0.44
D7S_01419	1327001	1326792	69 aa	regulatory protein	42%*
D7S_01420	1327964	1327188	258 aa	hypothetical protein	38%*
D7S_01421	1328645	1327974	223 aa	hypothetical protein	31%**
D7S_01422	1330063	1328819	414 aa	integrase	0.43
D7S_01423	1331186	1330959	75 aa	hypothetical protein	42%*
D7S-1[a] CP003496 (1,480,370 - 1,485,371) 5,002 bp
D7S_01579	1480371	1481087	238 aa	membrane protein	49%*
D7S_03280	1481912	1482259	115 aa	hypothetical protein	38%*
D7S_01583	1483466	1484095	209 aa	hypothetical protein	34%**
D7S_03290	1484052	1484594	180 aa	hypothetical protein	28%***
D7S_01585	1484849	1485253	134 aa	hypothetical protein	25%***
D7S-1[a] CP003496 (1,518,927 - 1,524,372) 5,446 bp
D7S_01625	1521721	1520957	254 aa	hypothetical protein	0.44
D7S_01626	1523838	1521721	705 aa	phospholipase	42%*
D7S_01627	1524142	1523870	90 aa	hypothetical protein	0.43
D7S-1[a] CP003496 (1,603,538 - 1,611,311) 7,774 bp
D7S_03385	1604174	1603785	129 aa	transposase	52%*
D7S_03390	1604461	1604180	93 aa	transposase	0.47
D7S_01716	1607871	1605751	706 aa	hypothetical protein	0.45
D7S_01720	1610088	1609402	228 aa	peptidase A24	48%*
D7S_01721	1611311	1610088	407 aa	type II secretion system protein F	48%*
D7S-1[a] CP003496 (1,620,132 - 1,624,845) 4,714 bp
D7S_01732	1621130	1622233	367 aa	hypothetical protein	40%*
D7S_01733	1622365	1623639	424 aa	gluconate:proton symporter	52%*
D7S_01734	1623636	1624775	379 aa	glycerate kinase	51%*
D7S-1[a] CP003496 (1,630,731 - 1,635,816) 5,086 bp
D7S_01741	1630899	1631615	238 aa	hypothetical protein	53%*
D7S_03405	1634183	1632993	396 aa	hypothetical protein	0.44
D7S_03410	1635792	1634203	529 aa	hypothetical protein	0.45
D7S-1[a] CP003496 (1,696,169 - 1,700,414) 4,246 bp
D7S_01808	1697447	1696266	393 aa	acetyl-CoA acetyltransferase	56%**
D7S_01809	1698808	1697465	447 aa	short-chain fatty acid transporter	53%*
D7S_01810	1699476	1698811	221 aa	acetate CoA-transferase	51%*
D7S_01811	1700141	1699488	217 aa	acetyl-CoA:acetoacetyl-CoA transferase subunit alpha	50%*
D7S-1[a] CP003496 (1,745,466 - 1,751,876) 6,411 bp
D7S_03475	1745676	1746176	166 aa	C4-dicarboxylate ABC transporter permease	38%*
D7S_01872	1747502	1749877	791 aa	alpha-glucosidase	35%**
D7S_01873	1749892	1750647	251 aa	GntR family transcriptional regulator	36%**
D7S_01874	1750667	1751851	394 aa	mannonate dehydratase	40%*
D7S-1[a] CP003496 (1,775,407 - 1,781,988) 6,582 bp
D7S_01901	1777297	1778574	425 aa	hypothetical protein	42%*
D7S_03490	1778576	1779331	251 aa	hypothetical protein	0.47
D7S_03495	1779328	1780389	353 aa	hypothetical protein	0.45
D7S_01904	1780397	1781380	327 aa	hypothetical protein	41%*
D7S-1[a] CP003496 (1,801,679 - 1,807,558) 5,880 bp
D7S_01928	1803136	1802201	311 aa	hypothetical protein	40%*
D7S_03515	1805665	1803149	838 aa	hypothetical protein	0.46
D7S_03520	1806100	1805765	111 aa	hypothetical protein	0.43
D7S_03525	1806441	1806142	99 aa	hypothetical protein	36%**
D7S_03530	1807343	1806495	282 aa	hypothetical protein	0.43
D7S-1[a] CP003496 (1,967,728 - 1,973,568) 5,841 bp
D7S_02095	1970305	1970919	204 aa	hypothetical protein	0.46
D7S_02097	1971143	1971793	216 aa	type IV secretion protein Rhs	0.43
D7S_03580	1971968	1972150	60 aa	hypothetical protein	24%***
D7S_03590	1972426	1973001	191 aa	hypothetical protein	26%***
D7S-1[a] CP003496 (1,987,526 - 2,006,786) 19,261 bp
D7S_03595	1987841	1988275	144 aa	CRISPR-associated protein Cas3	57%**
D7S_03600	1988388	1990091	567 aa	CRISPR-associated protein Cas3	58%**
D7S_02118	1990228	1993104	958 aa	DEAD/DEAH box helicase	51%*
D7S_03605	1993134	1993715	193 aa	hypothetical protein	34%**
D7S_02120	1993712	1994653	313 aa	hypothetical protein	32%**
D7S_02121	1994667	1996403	578 aa	DNA methylase N-4	0.46
D7S_02123	1996530	1997564	344 aa	toxin Fic	0.45
D7S_02124	1997561	2000278	905 aa	type III restriction enzyme, res subunit	49%*
D7S_02125	2000393	2001067	224 aa	CRISPR-associated protein	56%**
D7S_03610	2001064	2002461	465 aa	CRISPR-associated protein Csd1	56%**
D7S_03615	2002458	2002841	127 aa	hypothetical protein	54%**
D7S_02128	2002854	2003720	288 aa	CRISPR-associated protein Csd2	53%*
D7S_02129	2003865	2004515	216 aa	CRISPR-associated protein Cas4	58%**
D7S_02130	2004581	2005285	234 aa	hypothetical protein	36%**
D7S-1[a] CP003496 (2,163,027 - 2,178,279) 15,253 bp
D7S_02284	2164249	2163428	273 aa	integrase	32%**
D7S_02285	2166243	2164333	636 aa	relaxase	36%**
D7S_02286	2166537	2166716	59 aa	hypothetical protein	34%**
D7S_02287	2166713	2166991	92 aa	hypothetical protein	33%**
D7S_02288	2167030	2167209	59 aa	hypothetical protein	36%**
D7S_02292	2168038	2168382	114 aa	MazF family transcriptional regulator	41%*
D7S_02293	2168466	2168732	88 aa	virulence protein	39%*
D7S_02294	2168947	2169615	222 aa	cytochrome C oxidase subunit I	39%*
D7S_02295	2169630	2170481	283 aa	cytolethal distending toxin subunit CdtB	41%*
D7S_02296	2170492	2171052	186 aa	cytochrome C oxidase subunit I	38%*
D7S_02297	2171433	2171242	63 aa	antirestriction protein	42%*
D7S_02298	2172420	2171659	253 aa	hypothetical protein	33%**
D7S_02302	2173470	2173793	107 aa	hypothetical protein	0.44
D7S_02303	2173793	2173972	59 aa	hypothetical protein	0.46
D7S_02304	2174048	2174455	135 aa	membrane protein	41%*
D7S_02305	2174474	2174845	123 aa	membrane protein	41%*
D7S_02306	2174857	2175489	210 aa	hypothetical protein	0.45
D7S_02307	2175489	2176349	286 aa	conjugal transfer protein	0.46
D7S_02308	2176360	2177748	462 aa	hypothetical protein	0.45
D7S_02309	2177757	2178164	135 aa	conjugal transfer protein	48%*
D7S-1[a] CP003496 (2,185,670 - 2,193,240) 7,571 bp
D7S_02323	2190990	2188873	705 aa	phospholipase	42%*
D7S-1[a] CP003496 (2,204,254 - 2,208,421) 4,168 bp
D7S_02343	2204430	2204627	65 aa	C4-dicarboxylate ABC transporter	38%*
D7S_02345	2205230	2206183	317 aa	tagatose-bisphosphate aldolase	0.43
D7S-1[a] CP003496 (2,230,936 - 2,237,457) 6,522 bp
D7S_02370	2231062	2230937	41 aa	transposase	0.47
D7S_02371	2231379	2232773	464 aa	signal peptide protein	0.46
D7S_02374	2233404	2235695	763 aa	hypothetical protein	39%*
D7S_02375	2235716	2236891	391 aa	hypothetical protein	35%**
H5P-1[a] contig00002 (20,422 - 24,589) 4,168 bp
H5P1_0300230	23613	22660	317 aa	tagatose-bisphosphate aldolase	0.43
H5P1_0300235	24413	24216	65 aa	C4-dicarboxylate ABC transporter	38%*
H5P-1[a] contig00003 (1 - 5,502) 5,502 bp
H5P1_0300260	185	2302	705 aa	phospholipase	42%*
H5P1_0300265	2302	3474	390 aa	hypothetical protein	0.45
H5P-1[a] contig00003 (12,893 - 28,154) 15,262 bp
H5P1_0300320	13415	13008	135 aa	conjugal transfer protein	48%*
H5P1_0300325	14812	13424	462 aa	hypothetical protein	0.45
H5P1_0300330	15683	14823	286 aa	conjugal transfer protein	0.46
H5P1_0300335	16315	15683	210 aa	hypothetical protein	0.45
H5P1_0300340	16698	16327	123 aa	membrane protein	41%*
H5P1_0300345	17124	16717	135 aa	membrane protein	41%*
H5P1_0300350	17380	17141	79 aa	hypothetical protein	0.44
H5P1_0300355	17703	17380	107 aa	hypothetical protein	0.44
H5P1_0300360	18753	19514	253 aa	hypothetical protein	33%**
H5P1_0300370	19740	19931	63 aa	antirestriction protein	42%*
H5P1_0300375	20681	20121	186 aa	cytochrome C oxidase subunit I	38%*
H5P1_0300380	21543	20692	283 aa	cytolethal distending toxin subunit CdtB	41%*
H5P1_0300385	22226	21558	222 aa	cytochrome C oxidase subunit I	39%*
H5P1_0300395	22716	22441	91 aa	virulence protein	39%*
H5P1_0300400	23144	22800	114 aa	MazF family transcriptional regulator	41%*
H5P1_0300405	23401	23147	84 aa	cell growth regulatory protein MazE	38%*
H5P1_0300415	24151	23972	59 aa	hypothetical protein	36%**
H5P1_0300420	24468	24190	92 aa	hypothetical protein	33%**
H5P1_0300425	24644	24465	59 aa	hypothetical protein	34%**
H5P1_0300430	24938	26848	636 aa	relaxase	36%**
H5P1_0300435	26932	27753	273 aa	integrase	32%**
H5P-1[a] contig00008 (1,731 - 6,113) 4,383 bp
H5P1_0300715	1731	3008	425 aa	hypothetical protein	42%*
H5P1_0300720	3010	3765	251 aa	hypothetical protein	0.47
H5P1_0300725	3762	4823	353 aa	hypothetical protein	0.45
H5P1_0300730	4831	5814	327 aa	hypothetical protein	41%*
H5P-1[a] contig00022 (15,954 - 35,402) 19,449 bp
H5P1_0301770	16269	16703	144 aa	CRISPR-associated protein Cas3	58%**
H5P1_0301775	16816	18519	567 aa	CRISPR-associated protein Cas3	58%**
H5P1_0301780	18656	21532	958 aa	DEAD/DEAH box helicase	51%*
H5P1_0301785	21562	22143	193 aa	hypothetical protein	34%**
H5P1_0301790	22140	23081	313 aa	hypothetical protein	32%**
H5P1_0301795	23053	24642	529 aa	DNA methylase N-4	0.46
H5P1_0301810	24951	25985	344 aa	toxin Fic	0.45
H5P1_0301815	25982	28699	905 aa	type III restriction enzyme, res subunit	49%*
H5P1_0301820	28814	29488	224 aa	CRISPR-associated protein	56%**
H5P1_0301825	29485	30882	465 aa	CRISPR-associated protein Csd1	56%**
H5P1_0301830	30879	31262	127 aa	hypothetical protein	54%**
H5P1_0301835	31275	32141	288 aa	CRISPR-associated protein Csd2	53%*
H5P1_0301840	32286	32936	216 aa	CRISPR-associated protein Cas4	58%**
H5P1_0301845	33002	33706	234 aa	hypothetical protein	36%**
H5P-1[a] contig00023 (26,411 - 31,747) 5,337 bp
H5P1_0302105	27658	26549	369 aa	alpha/beta hydrolase	49%*
H5P1_0302110	29450	27795	551 aa	carboxylesterase	0.45
H5P1_0302115	30656	29676	326 aa	aldehyde oxidase	50%*
H5P1_0302120	31565	30720	281 aa	2,5-diketo-D-gluconic acid reductase	0.47
H5P-1[a] contig00023 (121,832 - 127,791) 5,960 bp
H5P1_0302600	122597	122070	175 aa	membrane protein	0.45
H5P1_0302605	122950	122648	100 aa	membrane protein	50%*
H5P1_0302615	123541	124656	371 aa	acriflavin resistance protein AcrA	48%*
H5P1_0302625	125240	125052	62 aa	hypothetical protein	0.46
H5P1_0302630	125407	127578	723 aa	prepilin peptidase	30%***
H5P-1[a] contig00026 (1 - 4,622) 4,622 bp
H5P1_0302885	679	95	194 aa	hypothetical protein	39%*
H5P1_0302890	1270	689	193 aa	hypothetical protein	40%*
H5P1_0302895	4240	1274	988 aa	hypothetical protein	0.43
H5P1_0302900	4490	4230	86 aa	hypothetical protein	32%**
H5P-1[a] contig00035 (6,692 - 10,928) 4,237 bp
H5P1_0304205	6965	7618	217 aa	acetyl-CoA:acetoacetyl-CoA transferase subunit alpha	50%*
H5P1_0304210	7630	8295	221 aa	acetate CoA-transferase	51%*
H5P1_0304215	8298	9641	447 aa	short-chain fatty acid transporter	53%*
H5P1_0304220	9659	10831	390 aa	acetyl-CoA acetyltransferase	56%**
H5P-1[a] contig00043 (32,887 - 42,281) 9,395 bp
H5P1_0304745	34796	35404	202 aa	CDP-alcohol phosphatidyltransferase	0.46
H5P1_0304750	35415	36047	210 aa	acyltransferase	0.47
H5P1_0304755	36047	36976	309 aa	phosphatidate cytidylyltransferase	48%*
H5P1_0304760	37066	37647	193 aa	molybdenum cofactor biosynthesis protein MogA	53%*
H5P1_0304765	38156	37929	75 aa	hypothetical protein	0.43
H5P1_0304770	41425	38930	831 aa	hypothetical protein	40%*
H5P1_0304780	42140	41799	113 aa	hypothetical protein	35%**
H5P-1[a] contig00046 (1 - 6,375) 6,375 bp
H5P1_0304795	1	193	63 aa	type IV secretion protein Rhs	39%*
H5P1_0304800	284	763	159 aa	calcium-binding protein	33%**
H5P1_0304805	754	1464	236 aa	hypothetical protein	24%***
H5P1_0304810	1647	2591	314 aa	glycoside hydrolase family 19	39%*
H5P1_0304815	2703	2960	85 aa	hypothetical protein	30%***
H5P1_0304820	3158	3790	210 aa	hypothetical protein	27%***
H5P1_0304825	4272	4523	83 aa	hypothetical protein	25%***
H5P1_0304830	4627	5214	195 aa	hypothetical protein	25%***
H5P1_0304835	5339	5614	91 aa	hypothetical protein	33%**
H5P1_0304840	5987	6166	59 aa	restriction endonuclease subunit R	38%*
H5P-1[a] contig00046 (87,188 - 94,864) 7,677 bp
H5P1_0305270	87961	88596	211 aa	transcriptional regulator	38%*
H5P1_0305275	88635	89021	128 aa	DNA repair protein	34%**
H5P1_0305280	89033	90106	357 aa	chemotaxis protein	38%*
H5P1_0305290	92089	93435	448 aa	Fic family protein	36%**
H5P1_0305300	94235	94774	179 aa	cell division protein FtsZ	41%*
H5P-1[a] contig00046 (114,085 - 124,944) 10,860 bp
H5P1_0305370	115683	114175	502 aa	methylmalonate-semialdehyde dehydrogenase	0.46
H5P1_0305375	116423	117769	448 aa	CRISPR-associated protein	37%*
H5P1_0305380	117779	118738	319 aa	CRISPR-associated protein Csy2	41%*
H5P1_0305385	118738	119748	336 aa	CRISPR-associated protein Cas5	41%*
H5P1_0305390	119751	120314	187 aa	CRISPR-associated protein Csy4	0.43
H5P1_0305395	123647	120360	1095 aa	helicase	42%*
H5P1_0305400	124609	123644	321 aa	CRISPR-associated protein Cas1	0.43
H5P-1[a] contig00046 (145,774 - 150,546) 4,773 bp
H5P1_0305520	146709	145843	288 aa	hypothetical protein	0.46
H5P1_0305525	147053	146709	114 aa	hypothetical protein	0.47
H5P1_0305530	149144	147066	692 aa	hypothetical protein	51%*
H5P1_0305535	149533	149165	122 aa	hypothetical protein	51%*
H5P1_0305540	150546	149590	318 aa	signal peptide protein	0.43
H5P-1[a] contig00054 (7,325 - 12,016) 4,692 bp
H5P1_0305855	8534	7395	379 aa	glycerate kinase	52%*
H5P1_0305860	9805	8531	424 aa	gluconate:proton symporter	52%*
H5P1_0305865	11040	9937	367 aa	hypothetical protein	40%*
H5P-1[a] contig00062 (296 - 5,854) 5,559 bp
H5P1_0306260	1729	599	376 aa	hypothetical protein	39%*
H5P1_0306265	2017	1766	83 aa	hypothetical protein	31%**
H5P1_0306270	3962	2019	647 aa	hypothetical protein	0.47
H5P-1[a] contig00063 (1 - 4,526) 4,526 bp
H5P1_0306585	1215	40	391 aa	hypothetical protein	35%**
H5P1_0306590	3527	1236	763 aa	hypothetical protein	39%*
H5P1_0306595	4141	3509	210 aa	hypothetical protein	38%*
H5P1_0306600	4394	4152	80 aa	hypothetical protein	38%*
H5P-1[a] contig00067 (1 - 6,718) 6,718 bp
H5P1_0306640	379	191	62 aa	type VI secretion protein VgrG	0.46
H5P1_0306650	3508	1598	636 aa	5-dehydro-2-deoxygluconokinase	48%*
H5P1_0306655	3819	5765	648 aa	3D-(3,5/4)-trihydroxycyclohexane-1,2-dione hydrolase	50%*
H5P1_0306660	5820	6716	298 aa	inosose dehydratase	0.45
H5P-1[a] contig00067 (7,730 - 11,939) 4,210 bp
H5P1_0306670	8345	7833	170 aa	mannitol repressor protein	42%*
H5P1_0306675	9571	8423	382 aa	mannitol-1-phosphate 5-dehydrogenase	49%*
H5P1_0306680	11529	9649	626 aa	PTS system mannitol-specific transporter subunit IICBA	48%*
H5P-1[a] contig00070 (21,737 - 26,604) 4,868 bp
H5P1_0306865	22442	24886	814 aa	ligand-gated channel	0.43
H5P1_0306870	26594	25290	434 aa	oxaloacetate decarboxylase subunit beta	52%*
H5P-1[a] contig00084 (1 - 4,651) 4,651 bp
H5P1_0307420	251	3055	934 aa	hypothetical protein	40%*
H5P1_0307425	3059	3925	288 aa	hypothetical protein	41%*
H5P1_0307435	4194	4651	152 aa	hypothetical protein	0.43
H5P-1[a] contig00085 (26,253 - 32,844) 6,592 bp
H5P1_0307565	26545	28911	788 aa	TonB-dependent receptor	38%*
H5P1_0307570	28989	31763	924 aa	peptidase M16	39%*
H5P-1[a] contig00085 (36,345 - 47,659) 11,315 bp
H5P1_0307595	37467	37174	97 aa	CRISPR-associated protein Cas2	0.46
H5P1_0307600	38484	37471	337 aa	CRISPR-associated protein Cas1	50%*
H5P1_0307610	41086	40439	215 aa	CRISPR-associated protein Cas4	58%**
H5P1_0307615	42155	41262	297 aa	CRISPR-associated protein Csd2	52%*
H5P1_0307620	44210	42177	677 aa	CRISPR-associated protein Csd1	0.44
H5P1_0307625	44986	44207	259 aa	CRISPR-associated protein	48%*
H5P1_0307630	47460	44995	821 aa	CRISPR-associated protein	49%*
H5P-1[a] contig00085 (101,871 - 106,124) 4,254 bp
H5P1_0307895	102751	102347	134 aa	hypothetical protein	26%***
H5P1_0307900	103349	102930	139 aa	hypothetical protein	29%***
H5P1_0307905	103900	103493	135 aa	hypothetical protein	27%***
H5P1_0307910	104506	104087	139 aa	hypothetical protein	26%***
H5P1_0307915	105680	104475	401 aa	hypothetical protein	37%*
H5P-1[a] contig00138 (22,785 - 29,194) 6,410 bp
H5P1_0310210	23993	22872	373 aa	mannonate dehydratase	41%*
H5P1_0310215	24768	24013	251 aa	GntR family transcriptional regulator	36%**
H5P1_0310220	27158	24783	791 aa	alpha-glucosidase	35%**
H5P1_0310230	28984	28484	166 aa	C4-dicarboxylate ABC transporter permease	38%*
H5P-1[a] contig00196 (41,323 - 46,189) 4,867 bp
H5P1_0311160	41881	41654	75 aa	hypothetical protein	42%*
H5P1_0311165	42952	41945	335 aa	hypothetical protein	34%**
H5P1_0311170	45313	42962	783 aa	hypothetical protein	35%**
I63B[d] contig00001 (10,898 - 15,611) 4,714 bp
I63B_0300055	11896	12999	367 aa	hypothetical protein	40%*
I63B_0300060	13131	14405	424 aa	gluconate:proton symporter	52%*
I63B_0300065	14402	15541	379 aa	glycerate kinase	52%*
I63B[d] contig00002 (14,541 - 20,951) 6,411 bp
I63B_0300185	14751	15251	166 aa	C4-dicarboxylate ABC transporter permease	38%*
I63B_0300195	16577	18952	791 aa	alpha-glucosidase	35%**
I63B_0300200	18967	19722	251 aa	GntR family transcriptional regulator	36%**
I63B_0300205	19742	20926	394 aa	mannonate dehydratase	40%*
I63B[d] contig00008 (20,839 - 28,975) 8,137 bp
I63B_0300850	21406	21999	197 aa	hypothetical protein	30%***
I63B_0300855	22033	22566	177 aa	hypothetical protein	32%**
I63B_0300860	23019	23456	145 aa	hypothetical protein	28%***
I63B_0300865	23440	23634	64 aa	ABC transporter permease	31%**
I63B_0300875	24762	23908	284 aa	hypothetical protein	0.45
I63B_0300885	25897	25031	288 aa	hypothetical protein	41%*
I63B_0300890	28705	25901	934 aa	hypothetical protein	40%*
I63B_0300895	28975	28657	105 aa	hypothetical protein	33%**
I63B[d] contig00011 (33,624 - 37,833) 4,210 bp
I63B_0301360	34034	35914	626 aa	PTS system mannitol-specific transporter subunit IICBA	48%*
I63B_0301365	35992	37140	382 aa	mannitol-1-phosphate 5-dehydrogenase	49%*
I63B_0301370	37218	37730	170 aa	mannitol repressor protein	42%*
I63B[d] contig00011 (38,845 - 44,001) 5,157 bp
I63B_0301380	39743	38847	298 aa	inosose dehydratase	0.46
I63B_0301385	41744	39798	648 aa	3D-(3,5/4)-trihydroxycyclohexane-1,2-dione hydrolase	50%*
I63B_0301390	42055	43965	636 aa	5-dehydro-2-deoxygluconokinase	48%*
I63B[d] contig00013 (32,321 - 40,043) 7,723 bp
I63B_0301735	32331	32939	202 aa	CDP-alcohol phosphatidyltransferase	0.46
I63B_0301740	32950	33582	210 aa	acyltransferase	0.47
I63B_0301745	33582	34511	309 aa	phosphatidate cytidylyltransferase	48%*
I63B_0301750	34601	35182	193 aa	molybdenum cofactor biosynthesis protein MogA	53%*
I63B_0301755	35691	35464	75 aa	hypothetical protein	42%*
I63B_0301760	36762	35755	335 aa	hypothetical protein	34%**
I63B_0301765	39147	36772	791 aa	hypothetical protein	35%**
I63B[d] contig00024 (31,729 - 37,065) 5,337 bp
I63B_0302730	31911	32756	281 aa	2,5-diketo-D-gluconic acid reductase	0.47
I63B_0302735	32820	33800	326 aa	aldehyde oxidase	50%*
I63B_0302740	34026	35681	551 aa	carboxylesterase	0.46
I63B_0302745	35818	36927	369 aa	alpha/beta hydrolase	49%*
I63B[d] contig00027 (33,714 - 39,672) 5,959 bp
I63B_0303195	34479	33952	175 aa	membrane protein	0.45
I63B_0303200	34832	34530	100 aa	membrane protein	50%*
I63B_0303205	35275	34832	147 aa	DNA-binding protein	0.47
I63B_0303220	37121	36933	62 aa	hypothetical protein	0.46
I63B_0303225	37288	39459	723 aa	prepilin peptidase	30%***
I63B[d] contig00028 (1 - 4,893) 4,893 bp
I63B_0303245	153	395	80 aa	hypothetical protein	38%*
I63B_0303250	406	1038	210 aa	hypothetical protein	38%*
I63B_0303255	1020	3311	763 aa	hypothetical protein	39%*
I63B_0303260	3332	4507	391 aa	hypothetical protein	35%**
I63B[d] contig00029 (15,860 - 21,436) 5,577 bp
I63B_0303440	16152	18518	788 aa	TonB-dependent receptor	38%*
I63B_0303445	18596	21370	924 aa	peptidase M16	39%*
I63B[d] contig00029 (26,003 - 37,184) 11,182 bp
I63B_0303470	26992	26699	97 aa	CRISPR-associated protein Cas2	0.46
I63B_0303475	28009	26996	337 aa	CRISPR-associated protein Cas1	50%*
I63B_0303480	29901	28057	614 aa	hypothetical protein	31%**
I63B_0303485	30611	29964	215 aa	CRISPR-associated protein Cas4	58%**
I63B_0303490	31680	30787	297 aa	CRISPR-associated protein Csd2	51%*
I63B_0303495	33735	31702	677 aa	CRISPR-associated protein Csd1	0.44
I63B_0303500	34511	33732	259 aa	CRISPR-associated protein	48%*
I63B_0303505	36985	34520	821 aa	CRISPR-associated protein	49%*
I63B[d] contig00041 (29,184 - 37,401) 8,218 bp
I63B_0304475	31331	30213	372 aa	glycosyl transferase family 1	31%**
I63B_0304485	33870	32590	426 aa	hypothetical protein	22%***
I63B_0304490	34872	33907	321 aa	glycosyl transferase family 2	29%***
I63B_0304495	36183	34906	425 aa	transporter	24%***
I63B_0304500	37292	36183	369 aa	Wzz	31%**
I63B[d] contig00044 (4,731 - 19,983) 15,253 bp
I63B_0304865	5953	5132	273 aa	integrase	32%**
I63B_0304870	7947	6037	636 aa	relaxase	36%**
I63B_0304875	8241	8420	59 aa	hypothetical protein	34%**
I63B_0304880	8417	8695	92 aa	hypothetical protein	33%**
I63B_0304885	8734	8913	59 aa	hypothetical protein	36%**
I63B_0304895	9484	9738	84 aa	cell growth regulatory protein MazE	38%*
I63B_0304900	9741	10085	114 aa	MazF family transcriptional regulator	41%*
I63B_0304905	10169	10435	88 aa	virulence protein	39%*
I63B_0304915	10650	11318	222 aa	cytochrome C oxidase subunit I	38%*
I63B_0304920	11333	12184	283 aa	cytolethal distending toxin subunit CdtB	41%*
I63B_0304925	12195	12755	186 aa	cytochrome C oxidase subunit I	38%*
I63B_0304935	14123	13362	253 aa	hypothetical protein	33%**
I63B_0304940	15173	15496	107 aa	hypothetical protein	0.44
I63B_0304945	15496	15735	79 aa	hypothetical protein	0.44
I63B_0304950	15752	16159	135 aa	membrane protein	41%*
I63B_0304955	16178	16549	123 aa	membrane protein	41%*
I63B_0304960	16561	17193	210 aa	hypothetical protein	0.45
I63B_0304965	17193	18053	286 aa	conjugal transfer protein	0.46
I63B_0304970	18064	19452	462 aa	hypothetical protein	0.45
I63B_0304975	19461	19868	135 aa	conjugal transfer protein	48%*
I63B[d] contig00047 (1 - 6,421) 6,421 bp
I63B_0305690	1730	3007	425 aa	hypothetical protein	42%*
I63B_0305695	3009	3764	251 aa	hypothetical protein	0.47
I63B_0305700	3761	4822	353 aa	hypothetical protein	0.45
I63B_0305705	4830	5813	327 aa	hypothetical protein	41%*
I63B[d] contig00048 (1,512 - 5,588) 4,077 bp
I63B_0305820	4206	3514	230 aa	cyclase	39%*
I63B_0305825	5564	4224	446 aa	phospholipase	33%**
I63B[d] contig00049 (48,402 - 56,189) 7,788 bp
I63B_0306175	48920	49810	296 aa	transcriptional regulator	41%*
I63B_0306180	49849	50235	128 aa	DNA repair protein	34%**
I63B_0306185	50247	51320	357 aa	chemotaxis protein	38%*
I63B_0306190	51367	53022	551 aa	ATPase	32%**
I63B_0306195	53414	54760	448 aa	Fic family protein	36%**
I63B_0306205	55560	56099	179 aa	cell division protein FtsZ	41%*
I63B[d] contig00049 (75,410 - 86,269) 10,860 bp
I63B_0306275	77008	75500	502 aa	methylmalonate-semialdehyde dehydrogenase	0.46
I63B_0306280	77748	79094	448 aa	CRISPR-associated protein	37%*
I63B_0306285	79104	80063	319 aa	CRISPR-associated protein Csy2	41%*
I63B_0306290	80063	81073	336 aa	CRISPR-associated protein Cas5	41%*
I63B_0306295	81076	81639	187 aa	CRISPR-associated protein Csy4	0.43
I63B_0306300	84972	81685	1095 aa	helicase	42%*
I63B_0306305	85934	84969	321 aa	CRISPR-associated protein Cas1	0.43
I63B[d] contig00049 (107,099 - 111,871) 4,773 bp
I63B_0306425	108034	107168	288 aa	hypothetical protein	0.46
I63B_0306430	108378	108034	114 aa	hypothetical protein	0.47
I63B_0306435	110469	108391	692 aa	hypothetical protein	51%*
I63B_0306440	110858	110490	122 aa	hypothetical protein	51%*
I63B_0306445	111871	110915	318 aa	signal peptide protein	0.43
I63B[d] contig00054 (1 - 6,575) 6,575 bp
I63B_0306755	122	346	74 aa	type IV secretion protein Rhs	40%*
I63B_0306760	437	916	159 aa	calcium-binding protein	33%**
I63B_0306765	907	1617	236 aa	hypothetical protein	24%***
I63B_0306770	1800	2744	314 aa	glycoside hydrolase family 19	40%*
I63B_0306775	2903	3160	85 aa	hypothetical protein	30%***
I63B_0306780	3358	3990	210 aa	hypothetical protein	27%***
I63B_0306785	4472	4723	83 aa	hypothetical protein	25%***
I63B_0306790	4827	5414	195 aa	hypothetical protein	25%***
I63B_0306795	5539	5814	91 aa	hypothetical protein	33%**
I63B_0306800	6187	6366	59 aa	restriction endonuclease subunit R	37%*
I63B[d] contig00066 (1 - 16,949) 16,949 bp
I63B_0307625	608	1	203 aa	CRISPR-associated protein Cas4	58%**
I63B_0307630	1619	753	288 aa	CRISPR-associated protein Csd2	53%*
I63B_0307635	2015	1632	127 aa	hypothetical protein	54%**
I63B_0307640	3409	2012	465 aa	CRISPR-associated protein Csd1	56%**
I63B_0307645	4080	3406	224 aa	CRISPR-associated protein	56%**
I63B_0307650	6912	4195	905 aa	type III restriction enzyme, res subunit	49%*
I63B_0307655	7943	6909	344 aa	toxin Fic	0.45
I63B_0307665	9806	8070	578 aa	DNA methylase N-4	0.46
I63B_0307670	10761	9820	313 aa	hypothetical protein	32%**
I63B_0307675	11339	10758	193 aa	hypothetical protein	34%**
I63B_0307680	14245	11369	958 aa	DEAD/DEAH box helicase	51%*
I63B_0307685	16169	14382	595 aa	CRISPR-associated protein Cas3	58%**
I63B_0307690	16634	16200	144 aa	CRISPR-associated protein Cas3	58%**
I63B[d] contig00083 (25,534 - 30,201) 4,668 bp
I63B_0308865	26039	28483	814 aa	ligand-gated channel	0.43
I63B_0308870	30191	28887	434 aa	oxaloacetate decarboxylase subunit beta	52%*
I63B[d] contig00084 (8,619 - 12,820) 4,202 bp
I63B_0309050	9063	10268	401 aa	hypothetical protein	37%*
I63B_0309060	10791	11198	135 aa	hypothetical protein	27%***
I63B_0309065	11342	11761	139 aa	hypothetical protein	29%***
I63B_0309070	11940	12344	134 aa	hypothetical protein	26%***
I63B[d] contig00085 (6,712 - 10,957) 4,246 bp
I63B_0309225	6985	7638	217 aa	acetyl-CoA:acetoacetyl-CoA transferase subunit alpha	50%*
I63B_0309230	7650	8315	221 aa	acetate CoA-transferase	51%*
I63B_0309235	8318	9661	447 aa	short-chain fatty acid transporter	53%*
I63B_0309240	9679	10860	393 aa	acetyl-CoA acetyltransferase	56%**
I63B[d] contig00095 (1 - 4,461) 4,461 bp
I63B_0309555	3266	2232	344 aa	nucleotide-binding protein	31%**
I63B_0309560	4261	3596	221 aa	phosphatase	0.44
I63B[d] contig00104 (29,137 - 34,772) 5,636 bp
I63B_0309940	30021	34520	1499 aa	adhesin	0.44
I63B[d] contig00104 (41,313 - 46,101) 4,789 bp
I63B_0309980	41871	41644	75 aa	hypothetical protein	0.43
I63B_0309985	45140	42645	831 aa	hypothetical protein	40%*
I63B_0309995	45859	45518	113 aa	hypothetical protein	35%**
I63B[d] contig00105 (2,037 - 13,757) 11,721 bp
I63B_0310020	2213	2410	65 aa	C4-dicarboxylate ABC transporter	38%*
I63B_0310025	3013	3966	317 aa	tagatose-bisphosphate aldolase	0.43
I63B_0310035	11436	12332	298 aa	acetyl-CoA carboxylase subunit beta	0.46
I63B_0310040	12355	13701	448 aa	folylpolyglutamate synthase	48%*
SA508[d] contig0084 (1 - 7,247) 7,247 bp
SA508_02425	674	27	215 aa	CRISPR-associated protein Cas4	58%***
SA508_02430	1743	850	297 aa	CRISPR-associated protein Csd2	51%*
SA508_02435	3798	1765	677 aa	CRISPR-associated protein Csd1	0.44
SA508_02440	4574	3795	259 aa	CRISPR-associated protein	49%*
SA508_02445	7048	4583	821 aa	CRISPR-associated protein	49%*
SA508[d] contig0088 (1 - 8,149) 8,149 bp
SA508_02555	1	1342	446 aa	CRISPR-associated protein	37%**
SA508_02560	1352	2311	319 aa	CRISPR-associated protein Csy2	41%*
SA508_02565	2311	3321	336 aa	CRISPR-associated protein Cas5	41%*
SA508_02570	3324	3887	187 aa	CRISPR-associated protein Csy4	43%*
SA508_02575	7220	3933	1095 aa	helicase	42%*
SA508_02580	8149	7217	310 aa	CRISPR-associated protein Cas1	43%*
SA508[d] contig0095 (1 - 4,204) 4,204 bp
SA508_02770	381	3347	988 aa	hypothetical protein	43%*
SA508_02775	3351	4204	285 aa	hypothetical protein	41%*
SA508[d] contig0163 (1 - 4,262) 4,262 bp
SA508_04550	384	1016	210 aa	hypothetical protein	38%**
SA508_04555	1151	3289	712 aa	hypothetical protein	39%*
SA508_04560	3616	4262	216 aa	hypothetical protein	37%**
SA508[d] contig0233 (1 - 10,030) 10,030 bp
SA508_06165	1	219	72 aa	hypothetical protein	34%***
SA508_06170	233	1969	578 aa	DNA methylase N-4	0.47
SA508_06175	1969	2112	47 aa	hypothetical protein	49%*
SA508_06180	2096	3130	344 aa	toxin Fic	0.45
SA508_06185	3127	5844	905 aa	type III restriction protein res subunit	49%*
SA508_06190	5959	6633	224 aa	CRISPR-associated protein	56%**
SA508_06195	6630	8027	465 aa	CRISPR-associated protein Csd1	56%**
SA508_06200	8024	8407	127 aa	CRISPR-associated protein Csd1	54%**
SA508_06205	8420	9286	288 aa	CRISPR-associated protein Csh2	53%**
SA508_06210	9431	10030	200 aa	CRISPR-associated protein Cas4	58%***
SA508[d] contig0265 (1 - 4,044) 4,044 bp
SA508_06770	92	391	99 aa	hypothetical protein	0.45
SA508_06775	467	745	92 aa	hypothetical protein	49%*
SA508_06780	757	1407	216 aa	succinyl-CoA:3-ketoacid-CoA transferase	51%*
SA508_06785	1410	2216	268 aa	short-chain fatty acid transporter	53%**
SA508_06790	2203	2748	181 aa	short-chain fatty acid transporter	52%*
SA508_06795	2766	3947	393 aa	acetyl-CoA acetyltransferase	56%**
SA508[d] contig0272 (1 - 4,485) 4,485 bp
SA508_06970	222	133	29 aa	hypothetical protein	38%**
SA508_06975	529	1425	298 aa	signal peptide protein	40%*
SA508_06980	1435	3039	534 aa	hypothetical protein	0.45
SA508_06985	3059	4249	396 aa	hypothetical protein	0.44
SA508[d] contig0330 (1,138 - 6,143) 5,006 bp
SA508_08060	2073	1207	288 aa	hypothetical protein	0.46
SA508_08065	2417	2073	114 aa	hypothetical protein	0.47
SA508_08070	4508	2430	692 aa	hypothetical protein	51%*
SA508_08075	4948	4529	139 aa	hypothetical protein	52%*
SA508_08080	5910	4954	318 aa	signal peptide protein	43%*
SA508[d] contig0356 (1 - 4,918) 4,918 bp
SA508_08475	78	401	107 aa	hypothetical protein	0.44
SA508_08480	401	640	79 aa	hypothetical protein	0.44
SA508_08485	657	1064	135 aa	membrane protein	41%*
SA508_08490	1083	1454	123 aa	membrane protein	41%*
SA508_08495	1466	2098	210 aa	integrating conjugative element protein	0.45
SA508_08500	2098	2958	286 aa	conjugative transfer protein	0.46
SA508_08505	2969	4357	462 aa	hypothetical protein	0.45
SA508_08510	4366	4773	135 aa	conjugal transfer protein	48%*
SA508[d] contig0359 (1 - 4,952) 4,952 bp
SA508_08555	260	4849	1529 aa	hypothetical protein	0.45
SA3733[d] contig0031 (1 - 4,179) 4,179 bp
SA3733_00655	1	363	120 aa	hypothetical protein	43%*
SA3733_00660	369	788	139 aa	hypothetical protein	52%*
SA3733_00665	809	2887	692 aa	hypothetical protein	51%*
SA3733_00670	2900	3244	114 aa	hypothetical protein	0.47
SA3733_00675	3244	4110	288 aa	hypothetical protein	0.46
SA3733[d] contig0131 (1 - 9,262) 9,262 bp
SA3733_02765	89	904	271 aa	type III DNA modification methylase	51%*
SA3733_02770	904	1047	47 aa	hypothetical protein	49%*
SA3733_02775	1031	2065	344 aa	toxin Fic	0.45
SA3733_02780	2062	4779	905 aa	type III restriction protein res subunit	49%*
SA3733_02785	4894	5568	224 aa	CRISPR-associated protein	56%**
SA3733_02790	5565	6962	465 aa	CRISPR-associated protein Csd1	56%**
SA3733_02795	6959	7342	127 aa	CRISPR-associated protein Csd1	54%**
SA3733_02800	7355	8221	288 aa	CRISPR-associated protein Csh2	53%**
SA3733_02805	8366	9016	216 aa	CRISPR-associated protein Cas4	58%***
SA3733_02810	9043	9262	73 aa	hypothetical protein	35%**
SA3733[d] contig0562 (1 - 4,403) 4,403 bp
SA3733_08845	3364	77	1095 aa	helicase	42%*
SA3733_08850	4326	3361	321 aa	CRISPR-associated protein Cas1	43%*
SA3033[d] contig0005 (1 - 6,528) 6,528 bp
SA3033_00315	122	346	74 aa	type IV secretion protein Rhs	40%*
SA3033_00320	437	916	159 aa	calcium-binding protein	33%**
SA3033_00325	922	1617	231 aa	hypothetical protein	24%***
SA3033_00330	1932	2744	270 aa	type IV secretion protein Rhs	39%*
SA3033_00335	2856	3113	85 aa	hypothetical protein	30%***
SA3033_00340	3311	3943	210 aa	hypothetical protein	27%***
SA3033_00345	4425	4676	83 aa	hypothetical protein	25%***
SA3033_00355	5525	5767	80 aa	hypothetical protein	33%**
SA3033_00360	6140	6319	59 aa	type III restriction endonuclease subunit R	37%*
SA3033[d] contig0005 (87,369 - 95,156) 7,788 bp
SA3033_00785	87887	88777	296 aa	transcriptional regulator	41%*
SA3033_00790	88816	89202	128 aa	ATPase involved in DNA repair	34%**
SA3033_00795	89214	90287	357 aa	methyl-accepting chemotaxis protein	38%*
SA3033_00800	90334	91989	551 aa	ATPase	32%**
SA3033_00805	92381	93727	448 aa	Fic family protein	36%**
SA3033_00815	94527	95066	179 aa	cell division protein FtsZ	41%*
SA3033[d] contig0005 (114,377 - 125,236) 10,860 bp
SA3033_00885	115975	114467	502 aa	methylmalonate-semialdehyde dehydrogenase	0.46
SA3033_00890	116715	118061	448 aa	CRISPR-associated protein	37%*
SA3033_00895	118071	119030	319 aa	CRISPR-associated protein Csy2	41%*
SA3033_00900	119030	120040	336 aa	CRISPR-associated protein Cas5	41%*
SA3033_00905	120043	120606	187 aa	CRISPR-associated protein Csy4	0.43
SA3033_00910	123939	120652	1095 aa	helicase	0.42
SA3033_00915	124901	123936	321 aa	CRISPR-associated protein Cas1	0.43
SA3033[d] contig0005 (146,066 - 151,505) 5,440 bp
SA3033_01030	147004	146135	289 aa	hypothetical protein	0.46
SA3033_01035	147345	147001	114 aa	hypothetical protein	0.47
SA3033[d] contig0006 (21,576 - 27,535) 5,960 bp
SA3033_01220	22341	21814	175 aa	membrane protein	0.45
SA3033_01225	22694	22392	100 aa	membrane protein	50%*
SA3033_01230	23137	22694	147 aa	DNA-binding protein	0.47
SA3033_01235	23285	24400	371 aa	AcrA protein	48%*
SA3033_01240	24523	24627	34 aa	hypothetical protein	0.43
SA3033_01245	24984	24796	62 aa	hypothetical protein	0.46
SA3033_01250	25151	27322	723 aa	prepilin peptidase	30%***
SA3033[d] contig0016 (13,666 - 21,388) 7,723 bp
SA3033_02895	13676	14284	202 aa	CDP-alcohol phosphatidyltransferase	0.46
SA3033_02900	14295	14927	210 aa	acyltransferase	0.47
SA3033_02905	14927	15856	309 aa	phosphatidate cytidylyltransferase	48%*
SA3033_02910	15946	16527	193 aa	molybdenum cofactor biosynthesis protein MogA	53%*
SA3033_02915	17036	16809	75 aa	hypothetical protein	0.42
SA3033_02920	18107	17100	335 aa	hypothetical protein	34%**
SA3033_02925	20990	18117	957 aa	hypothetical protein	35%**
SA3033_02930	21388	20990	132 aa	hypothetical protein	35%**
SA3033[d] contig0027 (29,254 - 34,889) 5,636 bp
SA3033_03810	29598	34637	1679 aa	adhesin	0.44
SA3033[d] contig0028 (4,645 - 9,433) 4,789 bp
SA3033_03855	5533	4976	185 aa	hypothetical protein	0.42
SA3033_03860	8472	5977	831 aa	hypothetical protein	40%*
SA3033_03865	8850	8611	79 aa	hypothetical protein	0.42
SA3033_03870	9433	8850	193 aa	hypothetical protein	38%*
SA3033[d] contig0034 (15,972 - 35,372) 19,401 bp
SA3033_04415	16287	16721	144 aa	CRISPR-associated protein Cas3	58%**
SA3033_04420	16752	18539	595 aa	CRISPR-associated protein Cas3	58%**
SA3033_04425	18676	21552	958 aa	DEAD/DEAH box helicase	51%*
SA3033_04430	21582	22163	193 aa	hypothetical protein	34%**
SA3033_04435	22160	23101	313 aa	hypothetical protein	32%**
SA3033_04440	23115	24851	578 aa	DNA methylase N-4	0.46
SA3033_04445	24851	24994	47 aa	hypothetical protein	49%*
SA3033_04450	24978	26012	344 aa	toxin Fic	0.45
SA3033_04455	26009	28726	905 aa	type III restriction protein res subunit	49%*
SA3033_04460	28841	29515	224 aa	CRISPR-associated protein	56%**
SA3033_04465	29512	30909	465 aa	CRISPR-associated protein Csd1	56%**
SA3033_04470	30906	31289	127 aa	CRISPR-associated protein Csd1	54%**
SA3033_04475	31302	32168	288 aa	CRISPR-associated protein Csh2	53%*
SA3033_04480	32313	32963	216 aa	CRISPR-associated protein Cas4	58%**
SA3033_04485	32990	33733	247 aa	hypothetical protein	35%**
SA3033_04490	33984	34079	31 aa	hypothetical protein	48%*
SA3033_04495	34057	34212	51 aa	CRISPR-associated protein Cas2	0.44
SA3033[d] contig0035 (55,927 - 61,290) 5,364 bp
SA3033_04855	56036	57145	369 aa	Wzz	31%**
SA3033_04860	57145	58422	425 aa	transporter	24%***
SA3033_04865	58456	59421	321 aa	glycosyl transferase family 2	29%***
SA3033_04870	59458	60738	426 aa	hypothetical protein	22%***
SA3033_04875	60707	61290	194 aa	hypothetical protein	24%***
SA3033[d] contig0036 (32,501 - 37,837) 5,337 bp
SA3033_05025	33748	32639	369 aa	alpha/beta hydrolase	49%*
SA3033_05030	35540	33885	551 aa	carboxylesterase	0.46
SA3033_05035	36746	35766	326 aa	aldehyde oxidase	50%*
SA3033_05040	37655	36810	281 aa	2,5-diketo-D-gluconic acid reductase	0.47
SA3033[d] contig0043 (17,617 - 23,244) 5,628 bp
SA3033_05895	17627	18931	434 aa	oxaloacetate decarboxylase subunit beta	52%*
SA3033[d] contig0045 (37,571 - 43,981) 6,411 bp
SA3033_06265	37781	38281	166 aa	C4-dicarboxylate ABC transporter permease	38%*
SA3033_06275	39607	41982	791 aa	alpha-glucosidase	35%**
SA3033_06280	41997	42752	251 aa	GntR family transcriptional regulator	36%**
SA3033_06285	42772	43956	394 aa	mannonate dehydratase	40%*
SA3033[d] contig0050 (19,077 - 23,459) 4,383 bp
SA3033_06675	20359	19376	327 aa	hypothetical protein	41%*
SA3033_06680	21311	20367	314 aa	hypothetical protein	0.45
SA3033_06685	22180	21425	251 aa	hypothetical protein	0.47
SA3033_06690	23459	22182	425 aa	hypothetical protein	0.42
SA3033[d] contig0061 (6,712 - 10,957) 4,246 bp
SA3033_07360	6985	7638	217 aa	acetate CoA-transferase subunit alpha	50%*
SA3033_07365	7650	8315	221 aa	succinyl-CoA:3-ketoacid-CoA transferase	51%*
SA3033_07370	8318	9661	447 aa	short-chain fatty acid transporter	53%*
SA3033_07375	9679	10860	393 aa	acetyl-CoA acetyltransferase	56%**
SA3033[d] contig0067 (1 - 4,546) 4,546 bp
SA3033_07915	406	1038	210 aa	hypothetical protein	38%*
SA3033_07920	1173	3311	712 aa	hypothetical protein	39%*
SA3033_07925	3332	4507	391 aa	hypothetical protein	35%**
SA3033[d] contig0088 (6,147 - 10,400) 4,254 bp
SA3033_09120	6591	7796	401 aa	hypothetical protein	37%*
SA3033_09125	7765	8184	139 aa	hypothetical protein	26%***
SA3033_09130	8398	8778	126 aa	hypothetical protein	28%***
SA3033_09135	8955	9341	128 aa	hypothetical protein	28%***
SA3033_09140	9553	9924	123 aa	hypothetical protein	24%***
SA3033[d] contig0092 (22,197 - 33,378) 11,182 bp
SA3033_09410	22396	24861	821 aa	CRISPR-associated protein	49%*
SA3033_09415	24870	25649	259 aa	CRISPR-associated protein	48%*
SA3033_09420	25646	27679	677 aa	CRISPR-associated protein Csd1	0.44
SA3033_09425	27701	28594	297 aa	CRISPR-associated protein Csd2	51%*
SA3033_09430	28770	29417	215 aa	CRISPR-associated protein Cas4	58%**
SA3033_09435	29480	31324	614 aa	hypothetical protein	31%**
SA3033_09440	31372	32385	337 aa	CRISPR-associated protein Cas1	50%*
SA3033_09445	32389	32682	97 aa	CRISPR-associated protein Cas2	0.46
SA3033[d] contig0092 (37,945 - 43,530) 5,586 bp
SA3033_09470	40785	38011	924 aa	peptidase M16	39%*
SA3033_09475	43229	40863	788 aa	TonB-dependent receptor	38%*
SA3033[d] contig0109 (1 - 5,513) 5,513 bp
SA3033_10500	196	2313	705 aa	phospholipase	0.42
SA3033_10505	2313	3485	390 aa	hypothetical protein	0.45
SA3033_10510	3530	3649	39 aa	hypothetical protein	38%*
SA3033[d] contig0109 (12,904 - 26,785) 13,882 bp
SA3033_10565	13426	13019	135 aa	conjugal transfer protein	48%*
SA3033_10570	14823	13435	462 aa	hypothetical protein	0.45
SA3033_10575	15694	14834	286 aa	conjugative transfer protein	0.46
SA3033_10580	16326	15694	210 aa	integrating conjugative element protein	0.45
SA3033_10585	16709	16338	123 aa	membrane protein	41%*
SA3033_10590	17135	16728	135 aa	membrane protein	41%*
SA3033_10595	17391	17152	79 aa	hypothetical protein	0.44
SA3033_10600	17714	17391	107 aa	hypothetical protein	0.44
SA3033_10605	18764	19525	253 aa	hypothetical protein	33%**
SA3033_10610	19639	19749	36 aa	hypothetical protein	38%*
SA3033_10615	20692	20132	186 aa	cytochrome C oxidase subunit I	38%*
SA3033_10620	21554	20703	283 aa	toxin	41%*
SA3033_10625	22237	21569	222 aa	cytochrome C oxidase subunit I	38%*
SA3033_10630	22442	22167	91 aa	hypothetical protein	28%***
SA3033_10635	22718	22452	88 aa	virulence protein	39%*
SA3033_10640	23146	22802	114 aa	MazF family transcriptional regulator	41%*
SA3033_10645	23403	23149	84 aa	programmed cell death antitoxin MazE	38%*
SA3033_10650	23981	23868	37 aa	hypothetical protein	41%*
SA3033_10655	24153	23974	59 aa	hypothetical protein	36%**
SA3033_10660	24470	24192	92 aa	hypothetical protein	33%**
SA3033_10665	24646	24467	59 aa	hypothetical protein	34%**
SA3033_10670	24940	26785	615 aa	relaxase	36%**
SA3033[d] contig0111 (1 - 4,691) 4,691 bp
SA3033_10680	478	1	159 aa	hypothetical protein	0.42
SA3033_10685	601	479	40 aa	hypothetical protein	39%*
SA3033_10690	1577	747	276 aa	hypothetical protein	0.42
SA3033_10695	4421	1617	934 aa	hypothetical protein	40%*
SA3033[d] contig0126 (1 - 5,546) 5,546 bp
SA3033_11110	1	389	128 aa	iron-sulfur cluster assembly protein HesB	0.43
SA3033_11115	2336	426	636 aa	5-dehydro-2-deoxygluconokinase	48%*
SA3033_11120	2647	4593	648 aa	3D-(3,5/4)-trihydroxycyclohexane-1,2-dione hydrolase	50%*
SA3033_11125	4648	5544	298 aa	inosose dehydratase	0.46
SA3033[d] contig0126 (6,558 - 10,767) 4,210 bp
SA3033_11135	7173	6661	170 aa	mannitol repressor protein	0.42
SA3033_11140	8399	7251	382 aa	mannitol-1-phosphate 5-dehydrogenase	49%*
SA3033_11145	10357	8477	626 aa	PTS mannitol transporter subunit IIABC	48%*
SA269[d] contig0011 (8,646 - 13,982) 5,337 bp
SA269_00340	8828	9673	281 aa	hypothetical protein	0.47
SA269_00345	9737	10717	326 aa	aldehyde oxidase	50%*
SA269_00350	10943	12598	551 aa	carboxylesterase	0.46
SA269_00355	12735	13844	369 aa	alpha/beta hydrolase	49%*
SA269[d] contig0062 (1 - 5,141) 5,141 bp
SA269_02470	369	1325	318 aa	signal peptide protein	0.43
SA269_02475	1331	1750	139 aa	hypothetical protein	52%*
SA269_02480	1771	3849	692 aa	hypothetical protein	51%*
SA269_02485	3862	4206	114 aa	hypothetical protein	0.47
SA269_02490	4206	5072	288 aa	hypothetical protein	0.46
SA269[d] contig0094 (1 - 4,064) 4,064 bp
SA269_03865	92	391	99 aa	hypothetical protein	0.45
SA269_03870	467	745	92 aa	hypothetical protein	49%*
SA269_03875	757	1422	221 aa	succinyl-CoA:3-ketoacid-CoA transferase	51%*
SA269_03880	1425	2768	447 aa	short-chain fatty acid transporter	53%**
SA269_03885	2786	3967	393 aa	acetyl-CoA acetyltransferase	56%**
SA269[d] contig0119 (1 - 5,521) 5,521 bp
SA269_05135	398	1213	271 aa	type III DNA modification methylase	51%*
SA269_05140	1213	1356	47 aa	hypothetical protein	49%*
SA269_05145	1340	2374	344 aa	toxin Fic	0.45
SA269_05150	2371	5088	905 aa	type III restriction protein res subunit	49%*
SA269_05155	5203	5521	106 aa	hypothetical protein	57%**
SA269[d] contig0133 (1 - 4,531) 4,531 bp
SA269_05625	1181	6	391 aa	hypothetical protein	40%*
SA269_05630	4151	1185	988 aa	hypothetical protein	0.43
SA269[d] contig0172 (1 - 5,606) 5,606 bp
SA269_06980	585	4	193 aa	hypothetical protein	34%**
SA269_06985	3491	615	958 aa	DEAD/DEAH box helicase	51%*
SA269_06990	5415	3628	595 aa	CRISPR-associated protein Cas3	58%***
SA269_06995	5606	5446	52 aa	hypothetical protein	57%**
SA269[d] contig0237 (1 - 4,989) 4,989 bp
SA269_08580	553	146	135 aa	conjugal transfer protein	48%*
SA269_08585	1950	562	462 aa	hypothetical protein	0.45
SA269_08590	2821	1961	286 aa	conjugative transfer protein	0.46
SA269_08595	3453	2821	210 aa	integrating conjugative element protein	0.45
SA269_08600	3836	3465	123 aa	membrane protein	41%*
SA269_08605	4262	3855	135 aa	membrane protein	41%*
SA269_08610	4518	4279	79 aa	hypothetical protein	0.44
SA269_08615	4841	4518	107 aa	hypothetical protein	0.44
SA269[d] contig0275 (1 - 8,228) 8,228 bp
SA269_09225	1	1331	442 aa	CRISPR-associated protein	37%**
SA269_09230	1341	2300	319 aa	CRISPR-associated protein Csy2	41%*
SA269_09235	2300	3310	336 aa	CRISPR-associated protein Cas5	41%*
SA269_09240	3313	3876	187 aa	CRISPR-associated protein Csy4	0.43
SA269_09245	7209	3922	1095 aa	helicase	42%*
SA269_09250	8171	7206	321 aa	CRISPR-associated protein Cas1	0.43
SA2200[d] contig0016 (1 - 4,524) 4,524 bp
SA2200_00475	998	3289	763 aa	hypothetical protein	39%*
SA2200_00480	3310	4485	391 aa	hypothetical protein	35%**
SA2200[d] contig0033 (1 - 6,479) 6,479 bp
SA2200_01170	97	1	32 aa	hypothetical protein	35%**
SA2200_01175	1467	121	448 aa	Fic family protein	36%**
SA2200_01180	3514	1859	551 aa	ATPase	32%**
SA2200_01185	4634	3561	357 aa	methyl-accepting chemotaxis protein	38%*
SA2200_01190	5032	4646	128 aa	ATPase involved in DNA repair	34%**
SA2200_01195	5961	5071	296 aa	transcriptional regulator	41%*
SA2200[d] contig0045 (5,003 - 11,173) 6,171 bp
SA2200_01815	6035	5010	341 aa	hypothetical protein	30%***
SA2200_01820	7150	6032	372 aa	glycosyl transferase family 1	31%**
SA2200_01825	8440	7262	392 aa	hypothetical protein	24%***
SA2200_01830	9689	8409	426 aa	hypothetical protein	22%***
SA2200_01835	10691	9726	321 aa	glycosyl transferase family 2	29%***
SA2200_01840	11173	10725	148 aa	hypothetical protein	23%***
SA2200[d] contig0070 (1 - 6,623) 6,623 bp
SA2200_02755	1	924	307 aa	CRISPR-associated protein Csd1	50%*
SA2200_02760	946	1839	297 aa	CRISPR-associated protein Csd2	51%*
SA2200_02765	2015	2662	215 aa	CRISPR-associated protein Cas4	58%**
SA2200_02770	2725	4569	614 aa	hypothetical protein	31%**
SA2200_02775	4617	5630	337 aa	CRISPR-associated protein Cas1	50%*
SA2200_02780	5634	5927	97 aa	CRISPR-associated protein Cas2	0.46
SA2200[d] contig0075 (2,986 - 7,368) 4,383 bp
SA2200_02955	4268	3285	327 aa	hypothetical protein	41%*
SA2200_02960	5337	4276	353 aa	hypothetical protein	0.45
SA2200_02965	6125	5334	263 aa	hypothetical protein	0.47
SA2200_02970	7368	6091	425 aa	hypothetical protein	0.42
SA2200[d] contig0093 (2,834 - 8,170) 5,337 bp
SA2200_03635	4081	2972	369 aa	alpha/beta hydrolase	49%*
SA2200_03640	5873	4218	551 aa	carboxylesterase	0.46
SA2200_03645	7079	6099	326 aa	aldehyde oxidase	50%*
SA2200_03650	8105	7143	320 aa	2,5-diketo-D-gluconic acid reductase	0.46
SA2200[d] contig0104 (1 - 4,575) 4,575 bp
SA2200_03995	1	370	122 aa	hypothetical protein	35%**
SA2200_04000	370	609	79 aa	hypothetical protein	0.42
SA2200_04005	748	3243	831 aa	hypothetical protein	40%*
SA2200_04010	3687	4244	185 aa	hypothetical protein	0.42
SA2200[d] contig0147 (4,327 - 9,130) 4,804 bp
SA2200_05610	6711	4540	723 aa	prepilin peptidase	30%***
SA2200_05615	6878	7066	62 aa	hypothetical protein	0.46
SA2200_05620	7339	7235	34 aa	hypothetical protein	0.43
SA2200_05625	8577	7462	371 aa	AcrA protein	48%*
SA2200_05630	8725	9130	135 aa	DNA-binding protein	0.47
SA2200[d] contig0168 (7,763 - 12,160) 4,398 bp
SA2200_06250	7786	10161	791 aa	alpha-glucosidase	35%**
SA2200_06255	10176	10931	251 aa	GntR family transcriptional regulator	36%**
SA2200_06260	10951	12135	394 aa	mannonate dehydratase	40%*
SA2200[d] contig0178 (7,757 - 23,039) 15,283 bp
SA2200_06510	8979	8158	273 aa	integrase	32%**
SA2200_06515	10973	9063	636 aa	relaxase	36%**
SA2200_06520	11267	11446	59 aa	hypothetical protein	34%**
SA2200_06525	11443	11721	92 aa	hypothetical protein	33%**
SA2200_06530	11760	11939	59 aa	hypothetical protein	36%**
SA2200_06535	11932	12045	37 aa	hypothetical protein	41%*
SA2200_06540	12510	12764	84 aa	programmed cell death antitoxin MazE	38%*
SA2200_06545	12767	13111	114 aa	MazF family transcriptional regulator	41%*
SA2200_06550	13195	13461	88 aa	virulence protein	39%*
SA2200_06555	13465	13746	93 aa	hypothetical protein	28%***
SA2200_06560	13838	14344	168 aa	cytochrome C oxidase subunit I	39%*
SA2200_06565	14359	15210	283 aa	toxin	41%*
SA2200_06570	15221	15781	186 aa	cytochrome C oxidase subunit I	38%*
SA2200_06575	16274	16164	36 aa	hypothetical protein	38%*
SA2200_06580	17149	16388	253 aa	hypothetical protein	33%**
SA2200_06585	18199	18522	107 aa	hypothetical protein	0.44
SA2200_06590	18522	18761	79 aa	hypothetical protein	0.44
SA2200_06595	18778	19185	135 aa	membrane protein	41%*
SA2200_06600	19204	19575	123 aa	membrane protein	41%*
SA2200_06605	19587	20219	210 aa	integrating conjugative element protein	0.45
SA2200_06610	20219	21079	286 aa	conjugative transfer protein	0.46
SA2200_06615	21090	22478	462 aa	hypothetical protein	0.45
SA2200_06620	22487	22894	135 aa	conjugal transfer protein	48%*
SA2200[d] contig0191 (2,649 - 6,816) 4,168 bp
SA2200_06995	2681	3022	113 aa	C4-dicarboxylate ABC transporter	36%**
SA2200_07000	3625	4578	317 aa	tagatose-bisphosphate aldolase	0.43
SA2200_07005	4593	6794	733 aa	tagatose-bisphosphate aldolase	0.46
SA2200[d] contig0200 (9,493 - 14,206) 4,714 bp
SA2200_07300	10702	9563	379 aa	glycerate kinase	52%*
SA2200_07305	11973	10699	424 aa	gluconate:proton symporter	52%*
SA2200_07310	13208	12105	367 aa	hypothetical protein	40%*
SA2200_07315	13513	14124	203 aa	UDP-glucose 6-dehydrogenase	0.44
SA2200[d] contig0213 (1,597 - 6,139) 4,543 bp
SA2200_07905	3543	1633	636 aa	5-dehydro-2-deoxygluconokinase	48%*
SA2200_07910	3854	5800	648 aa	3D-(3,5/4)-trihydroxycyclohexane-1,2-dione hydrolase	50%*
SA2200[d] contig0214 (3,790 - 8,562) 4,773 bp
SA2200_07945	3790	4746	318 aa	signal peptide protein	0.43
SA2200_07950	4752	5171	139 aa	hypothetical protein	52%*
SA2200_07955	5192	7270	692 aa	hypothetical protein	51%*
SA2200_07960	7283	7627	114 aa	hypothetical protein	0.47
SA2200_07965	7627	8493	288 aa	hypothetical protein	0.46
SA2200[d] contig0216 (1 - 4,111) 4,111 bp
SA2200_08060	1	697	231 aa	glycoside hydrolase family 19	38%*
SA2200_08065	809	1066	85 aa	hypothetical protein	30%***
SA2200_08070	1264	1896	210 aa	hypothetical protein	27%***
SA2200_08075	2348	2629	93 aa	hypothetical protein	24%***
SA2200_08080	2733	3320	195 aa	hypothetical protein	25%***
SA2200_08085	3445	3720	91 aa	hypothetical protein	33%**
SA2200[d] contig0232 (6,690 - 10,935) 4,246 bp
SA2200_08600	6963	7616	217 aa	acetate CoA-transferase subunit alpha	50%*
SA2200_08605	7628	8293	221 aa	succinyl-CoA:3-ketoacid-CoA transferase	51%*
SA2200_08610	8296	9639	447 aa	short-chain fatty acid transporter	53%*
SA2200_08615	9657	10838	393 aa	acetyl-CoA acetyltransferase	56%**
SA2200[d] contig0272 (1 - 5,078) 5,078 bp
SA2200_09465	909	1	303 aa	methylmalonate-semialdehyde dehydrogenase	0.47
SA2200_09470	1649	2995	448 aa	CRISPR-associated protein	37%*
SA2200_09475	3005	3964	319 aa	CRISPR-associated protein Csy2	41%*
SA2200_09480	3964	4974	336 aa	CRISPR-associated protein Cas5	41%*
SA2200[d] contig0292 (1 - 5,978) 5,978 bp
SA2200_09855	775	1	258 aa	hypothetical protein	55%**
SA2200_09860	1446	772	224 aa	CRISPR-associated protein	56%**
SA2200_09865	4278	1561	905 aa	type III restriction protein res subunit	49%*
SA2200_09870	5309	4275	344 aa	toxin Fic	0.45
SA2200_09875	5436	5293	47 aa	hypothetical protein	49%*
SA2200_09880	5978	5436	180 aa	type III DNA modification methylase	51%*
D18P-1[f] contig00005 (14,234 - 26,533) 12,300 bp
D18P1_0301055	17272	15764	502 aa	methylmalonate-semialdehyde dehydrogenase	0.46
D18P1_0301060	18012	19358	448 aa	CRISPR-associated protein	37%*
D18P1_0301065	19368	20327	319 aa	CRISPR-associated protein Csy2	41%*
D18P1_0301070	20327	21337	336 aa	CRISPR-associated protein Cas5	41%*
D18P1_0301075	21340	21903	187 aa	CRISPR-associated protein Csy4	0.43
D18P1_0301080	25236	21949	1095 aa	helicase	42%*
D18P1_0301085	26198	25233	321 aa	CRISPR-associated protein Cas1	0.43
D18P-1[f] contig00005 (47,363 - 52,310) 4,948 bp
D18P1_0301205	48298	47432	288 aa	hypothetical protein	0.46
D18P1_0301210	51168	48298	956 aa	hypothetical protein	51%*
D18P1_0301215	52130	51174	318 aa	signal peptide protein	0.43
D18P-1[f] contig00007 (32,325 - 51,262) 18,938 bp
D18P1_0301410	34200	33496	234 aa	hypothetical protein	36%**
D18P1_0301415	34916	34266	216 aa	CRISPR-associated protein Cas4	58%**
D18P1_0301420	35927	35061	288 aa	CRISPR-associated protein Csd2	53%*
D18P1_0301425	37718	35940	592 aa	CRISPR-associated protein Csd1	56%**
D18P1_0301430	38389	37715	224 aa	CRISPR-associated protein	56%**
D18P1_0301440	42252	41218	344 aa	toxin Fic	0.45
D18P1_0301455	45068	44127	313 aa	hypothetical protein	32%**
D18P1_0301460	45646	45065	193 aa	hypothetical protein	34%**
D18P1_0301465	48552	45676	958 aa	DEAD/DEAH box helicase	51%*
D18P1_0301470	50482	48695	595 aa	CRISPR-associated protein Cas3	58%**
D18P1_0301475	50947	50513	144 aa	CRISPR-associated protein Cas3	58%**
D18P-1[f] contig00011 (1 - 4,593) 4,593 bp
D18P1_0302455	81	389	102 aa	hypothetical protein	32%**
D18P1_0302465	3705	4028	107 aa	hypothetical protein	0.43
D18P1_0302470	4035	4262	75 aa	hypothetical protein	0.43
D18P-1[f] contig00012 (77,950 - 88,999) 11,050 bp
D18P1_0302980	78149	80614	821 aa	CRISPR-associated protein	49%*
D18P1_0302985	80623	81402	259 aa	CRISPR-associated protein	48%*
D18P1_0302990	81399	83432	677 aa	CRISPR-associated protein Csd1	0.44
D18P1_0302995	83454	84347	297 aa	CRISPR-associated protein Csd2	52%*
D18P1_0303000	84523	85170	215 aa	CRISPR-associated protein Cas4	58%**
D18P1_0303005	85233	87077	614 aa	hypothetical protein	31%**
D18P1_0303010	87125	88138	337 aa	CRISPR-associated protein Cas1	50%*
D18P1_0303015	88142	88435	97 aa	CRISPR-associated protein Cas2	0.46
D18P-1[f] contig00012 (93,566 - 99,142) 5,577 bp
D18P1_0303040	96406	93632	924 aa	peptidase M16	39%*
D18P1_0303045	98850	96484	788 aa	TonB-dependent receptor	38%*
D18P-1[f] contig00014 (14,725 - 19,122) 4,398 bp
D18P1_0303465	15934	14750	394 aa	mannonate dehydratase	40%*
D18P1_0303470	16709	15954	251 aa	GntR family transcriptional regulator	36%**
D18P1_0303475	19099	16724	791 aa	alpha-glucosidase	35%**
D18P-1[f] contig00015 (1 - 5,836) 5,836 bp
D18P1_0303695	442	1	147 aa	hypothetical protein	42%*
D18P1_0303705	1577	711	288 aa	hypothetical protein	41%*
D18P1_0303710	4385	1581	934 aa	hypothetical protein	40%*
D18P1_0303715	5351	4392	319 aa	signal peptide protein	40%*
D18P-1[f] contig00019 (3,599 - 15,427) 11,829 bp
D18P1_0304130	3748	5025	425 aa	integrase	30%***
D18P1_0304135	5015	6535	506 aa	integrase	32%**
D18P1_0304140	6538	8580	680 aa	integrase	33%**
D18P1_0304145	8582	8992	136 aa	hypothetical protein	31%**
D18P1_0304150	9848	9585	87 aa	hypothetical protein	61%***
D18P1_0304155	10117	9845	90 aa	hypothetical protein	57%**
D18P1_0304160	10116	10700	194 aa	flavodoxin	60%***
D18P1_0304165	10781	12433	550 aa	carboxylesterase	59%**
D18P1_0304175	14865	12946	639 aa	hypothetical protein	29%***
D18P1_0304180	15150	15377	75 aa	hypothetical protein	53%*
D18P-1[f] contig00019 (18,182 - 24,142) 5,961 bp
D18P1_0304210	20566	18395	723 aa	prepilin peptidase	30%***
D18P1_0304215	20733	20921	62 aa	hypothetical protein	0.46
D18P1_0304230	22581	23024	147 aa	DNA-binding protein	0.46
D18P1_0304235	23024	23326	100 aa	membrane protein	50%*
D18P1_0304240	23377	23904	175 aa	membrane protein	0.45
D18P-1[f] contig00019 (114,346 - 119,678) 5,333 bp
D18P1_0304735	115437	116417	326 aa	aldehyde oxidase	50%*
D18P1_0304745	118431	119540	369 aa	alpha/beta hydrolase	49%*
D18P-1[f] contig00020 (1 - 6,715) 6,715 bp
D18P1_0304900	622	1101	159 aa	calcium-binding protein	33%**
D18P1_0304905	1092	1802	236 aa	hypothetical protein	24%***
D18P1_0304910	1985	2929	314 aa	glycoside hydrolase family 19	39%*
D18P1_0304915	3041	3298	85 aa	hypothetical protein	30%***
D18P1_0304920	3496	4128	210 aa	hypothetical protein	26%***
D18P1_0304925	4611	4862	83 aa	hypothetical protein	25%***
D18P1_0304930	4966	5559	197 aa	hypothetical protein	25%***
D18P1_0304935	5679	5954	91 aa	hypothetical protein	33%**
D18P1_0304940	6327	6506	59 aa	restriction endonuclease subunit R	37%*
D18P-1[f] contig00020 (87,558 - 95,345) 7,788 bp
D18P1_0305355	88076	88966	296 aa	transcriptional regulator	41%*
D18P1_0305360	89005	89391	128 aa	DNA repair protein	33%**
D18P1_0305365	89403	90476	357 aa	chemotaxis protein	39%*
D18P1_0305370	90523	92178	551 aa	ATPase	32%**
D18P1_0305375	92570	93916	448 aa	Fic family protein	36%**
D18P1_0305385	94716	95255	179 aa	cell division protein FtsZ	41%*
D18P-1[f] contig00023 (12,522 - 19,151) 6,630 bp
D18P1_0305510	12533	13714	393 aa	hypothetical protein	28%***
D18P1_0305515	13725	15854	709 aa	hypothetical protein	28%***
D18P1_0305520	15838	16230	130 aa	dTDP-glucose-4-keto-6-deoxy-D-glucose reductase	25%***
D18P1_0305525	16239	16943	234 aa	glycosyl transferase	30%***
D18P1_0305530	16943	17323	126 aa	hypothetical protein	27%***
D18P1_0305535	17316	18185	289 aa	glycosyl transferase	34%**
D18P1_0305540	18195	19151	318 aa	rhamnosyltransferase	0.43
D18P-1[f] contig00028 (1,628 - 6,783) 5,156 bp
D18P1_0306175	3885	5831	648 aa	3D-(3,5/4)-trihydroxycyclohexane-1,2-dione hydrolase	50%*
D18P1_0306180	5885	6781	298 aa	inosose dehydratase	0.46
D18P-1[f] contig00028 (7,795 - 12,004) 4,210 bp
D18P1_0306190	8410	7898	170 aa	mannitol repressor protein	42%*
D18P1_0306195	9636	8488	382 aa	mannitol-1-phosphate 5-dehydrogenase	48%*
D18P1_0306200	11594	9714	626 aa	PTS system mannitol-specific transporter subunit IICBA	48%*
D18P-1[f] contig00033 (5,307 - 23,045) 17,739 bp
D18P1_0306785	6158	6817	219 aa	TnsA endonuclease	41%*
D18P1_0306790	6810	8723	637 aa	transposase	39%*
D18P1_0306795	8723	9616	297 aa	transposase	40%*
D18P1_0306800	9574	10692	372 aa	hypothetical protein	40%*
D18P1_0306805	10653	12107	484 aa	hypothetical protein	40%*
D18P1_0306810	12229	12450	73 aa	tRNA delta(2)-isopentenylpyrophosphate transferase	34%**
D18P1_0306815	13427	12480	315 aa	restriction endonuclease BsuBI	33%**
D18P1_0306820	14826	13399	475 aa	methyltransferase	29%***
D18P1_0306825	17757	14890	955 aa	helicase IV	37%*
D18P1_0306830	18964	17966	332 aa	(p)ppGpp synthetase	28%***
D18P1_0306835	20061	18961	366 aa	hypothetical protein	29%***
D18P1_0306840	21962	20139	607 aa	hypothetical protein	35%**
D18P-1[f] contig00038 (1,743 - 6,115) 4,373 bp
D18P1_0307655	3763	4824	353 aa	hypothetical protein	0.45
D18P1_0307660	4832	5815	327 aa	hypothetical protein	41%*
D18P-1[f] contig00042 (1 - 16,858) 16,858 bp
D18P1_0307890	694	296	132 aa	integrase	0.43
D18P1_0307895	1140	2876	578 aa	hypothetical protein	36%**
D18P1_0307900	3157	2927	76 aa	DNA-binding protein	39%*
D18P1_0307905	3461	3964	167 aa	hypothetical protein	31%**
D18P1_0307910	4940	3984	318 aa	hypothetical protein	30%***
D18P1_0307915	5119	4940	59 aa	hypothetical protein	24%***
D18P1_0307920	5956	5141	271 aa	hypothetical protein	32%**
D18P1_0307925	6202	8079	625 aa	hypothetical protein	42%*
D18P1_0307930	9500	8604	298 aa	sodium:proton antiporter	57%**
D18P1_0307935	10092	9670	140 aa	hypothetical protein	31%**
D18P1_0307940	10488	10751	87 aa	hypothetical protein	36%**
D18P1_0307950	10964	11932	322 aa	STEC autoagglutinating adhesin	40%*
D18P1_0307955	12980	14236	418 aa	hypothetical protein	31%**
D18P1_0307965	15784	14531	417 aa	integrase	38%*
D18P1_0307970	16858	16631	75 aa	hypothetical protein	42%*
D18P-1[f] contig00055 (1 - 7,700) 7,700 bp
D18P1_0309290	3268	4266	332 aa	hypothetical protein	34%**
D18P1_0309295	4330	4557	75 aa	hypothetical protein	42%*
D18P1_0309300	5420	4839	193 aa	molybdenum cofactor biosynthesis protein MogA	53%*
D18P1_0309305	6439	5510	309 aa	phosphatidate cytidylyltransferase	48%*
D18P1_0309310	7071	6439	210 aa	acyltransferase	0.47
D18P1_0309315	7690	7082	202 aa	CDP-alcohol phosphatidyltransferase	0.46
D18P-1[f] contig00057 (24,952 - 28,997) 4,046 bp
D18P1_0309765	26815	26534	93 aa	transposase	0.47
D18P1_0309770	28103	26907	398 aa	hypothetical protein	0.44
D18P1_0309775	28997	28106	296 aa	hypothetical protein	0.43
D18P-1[f] contig00059 (1 - 5,240) 5,240 bp
D18P1_0309785	241	1038	265 aa	calcium-binding protein	33%**
D18P1_0309790	1035	1679	214 aa	hypothetical protein	27%***
D18P-1[f] contig00060 (6,717 - 10,963) 4,247 bp
D18P1_0309865	6991	7644	217 aa	acetyl-CoA:acetoacetyl-CoA transferase subunit alpha	50%*
D18P1_0309870	7656	8321	221 aa	acetate CoA-transferase	51%*
D18P1_0309875	8324	9667	447 aa	short-chain fatty acid transporter	53%*
D18P1_0309880	9685	10866	393 aa	acetyl-CoA acetyltransferase	56%**
D18P-1[f] contig00063 (1 - 4,681) 4,681 bp
D18P1_0309915	159	419	86 aa	hypothetical protein	32%**
D18P1_0309920	409	3405	998 aa	hypothetical protein	0.44
D18P1_0309925	3409	4587	392 aa	hypothetical protein	39%*
D18P-1[f] contig00067 (25,387 - 30,255) 4,869 bp
D18P1_0310175	30245	28941	434 aa	oxaloacetate decarboxylase subunit beta	52%*
D18P-1[f] contig00069 (2,677 - 6,843) 4,167 bp
D18P1_0310250	2853	3050	65 aa	C4-dicarboxylate ABC transporter	38%*
D18P1_0310255	3653	4606	317 aa	tagatose-bisphosphate aldolase	0.43
D18P1_0310265	6585	6821	78 aa	hypothetical protein	0.46
D18P-1[f] contig00080 (1 - 7,728) 7,728 bp
D18P1_0310375	1170	967	67 aa	nuclease	40%*
D18P1_0310380	1586	1170	138 aa	hypothetical protein	38%*
D18P1_0310385	2419	1769	216 aa	hypothetical protein	38%*
D18P1_0310395	3512	2829	227 aa	repressor	0.43
D18P1_0310400	3869	4111	80 aa	hypothetical protein	0.43
D18P1_0310410	4296	4508	70 aa	hypothetical protein	0.47
D18P1_0310415	4511	4873	120 aa	hypothetical protein	0.46
D18P1_0310420	4858	5826	322 aa	replication protein	0.47
D18P-1[f] contig00097 (10,744 - 25,995) 15,252 bp
D18P1_0310675	11265	10858	135 aa	conjugal transfer protein	48%*
D18P1_0310685	13533	12673	286 aa	conjugal transfer protein	0.46
D18P1_0310690	14165	13533	210 aa	hypothetical protein	0.45
D18P1_0310695	14548	14177	123 aa	membrane protein	41%*
D18P1_0310700	14974	14567	135 aa	membrane protein	42%*
D18P1_0310705	15230	14991	79 aa	hypothetical protein	0.44
D18P1_0310710	15553	15230	107 aa	hypothetical protein	0.44
D18P1_0310715	16603	17364	253 aa	hypothetical protein	33%**
D18P1_0310725	18531	17971	186 aa	cytochrome C oxidase subunit I	38%*
D18P1_0310730	19393	18542	283 aa	cytolethal distending toxin subunit CdtB	41%*
D18P1_0310735	20076	19408	222 aa	cytochrome C oxidase subunit I	38%*
D18P1_0310745	20557	20291	88 aa	virulence protein	39%*
D18P1_0310750	20985	20641	114 aa	MazF family transcriptional regulator	41%*
D18P1_0310755	21242	20988	84 aa	cell growth regulatory protein MazE	38%*
D18P1_0310765	21992	21813	59 aa	hypothetical protein	36%**
D18P1_0310770	22309	22031	92 aa	hypothetical protein	33%**
D18P1_0310775	22485	22306	59 aa	hypothetical protein	34%**
D18P1_0310780	22779	24689	636 aa	relaxase	36%**
D18P1_0310785	24773	25594	273 aa	integrase	32%**
SC29R[f] contig0001 (32,460 - 37,792) 5,333 bp
SC29R_00150	33707	32598	369 aa	alpha/beta hydrolase	49%*
SC29R_00155	35178	33844	444 aa	carboxylesterase	0.46
SC29R_00160	35495	35211	94 aa	hypothetical protein	0.43
SC29R_00165	36701	35721	326 aa	aldehyde oxidase	50%*
SC29R_00170	37610	36864	248 aa	2,5-didehydrogluconate reductase	0.47
SC29R[f] contig0005 (1 - 18,159) 18,159 bp
SC29R_00650	142	47	31 aa	hypothetical protein	48%*
SC29R_00655	1136	393	247 aa	hypothetical protein	35%**
SC29R_00660	1813	1163	216 aa	CRISPR-associated protein Cas4	58%**
SC29R_00665	2824	1958	288 aa	CRISPR-associated protein Csh2	53%*
SC29R_00670	4615	2837	592 aa	CRISPR-associated protein Csd1	55%**
SC29R_00675	5286	4612	224 aa	CRISPR-associated protein	56%**
SC29R_00680	5664	5401	87 aa	hypothetical protein	49%*
SC29R_00685	7233	5689	514 aa	type III restriction endonuclease	50%*
SC29R_00690	8118	7303	271 aa	hypothetical protein	48%*
SC29R_00695	9149	8115	344 aa	toxin Fic	0.45
SC29R_00700	9276	9133	47 aa	hypothetical protein	49%*
SC29R_00705	9404	9276	42 aa	hypothetical protein	51%*
SC29R_00710	11010	9385	541 aa	DNA methylase N-4	0.46
SC29R_00715	11965	11024	313 aa	hypothetical protein	32%**
SC29R_00720	12543	11962	193 aa	hypothetical protein	34%**
SC29R_00725	15449	12573	958 aa	DEAD/DEAH box helicase	51%*
SC29R_00730	17379	15592	595 aa	CRISPR-associated protein Cas3	58%**
SC29R_00735	17844	17410	144 aa	CRISPR-associated protein Cas3	58%**
SC29R[f] contig0009 (1 - 8,125) 8,125 bp
SC29R_01080	842	1	281 aa	hypothetical protein	32%**
SC29R_01085	1552	905	215 aa	CRISPR-associated protein Cas4	58%**
SC29R_01090	2621	1728	297 aa	CRISPR-associated protein Csd2	52%*
SC29R_01095	4676	2643	677 aa	CRISPR-associated protein Csd1	0.44
SC29R_01100	5452	4673	259 aa	CRISPR-associated protein	48%*
SC29R_01105	7926	5461	821 aa	CRISPR-associated protein	49%*
SC29R[f] contig0028 (7,994 - 12,240) 4,247 bp
SC29R_03040	9272	8091	393 aa	acetyl-CoA acetyltransferase	56%**
SC29R_03045	10633	9290	447 aa	short-chain fatty acid transporter	53%*
SC29R_03050	11301	10636	221 aa	succinyl-CoA:3-ketoacid-CoA transferase	51%*
SC29R_03055	11966	11313	217 aa	acetate CoA-transferase subunit alpha	50%*
SC29R[f] contig0037 (3,626 - 11,413) 7,788 bp
SC29R_04325	4144	5034	296 aa	transcriptional regulator	41%*
SC29R_04330	5073	5459	128 aa	ATPase involved in DNA repair	34%**
SC29R_04335	5471	6544	357 aa	methyl-accepting chemotaxis protein	39%*
SC29R_04340	6591	8246	551 aa	ATPase	32%**
SC29R_04345	8638	9984	448 aa	Fic family protein	36%**
SC29R_04355	10784	11323	179 aa	cell division protein FtsZ	41%*
SC29R[f] contig0041 (1 - 15,280) 15,280 bp
SC29R_04905	552	145	135 aa	conjugal transfer protein	48%*
SC29R_04910	1949	696	417 aa	hypothetical protein	0.45
SC29R_04915	2820	1960	286 aa	conjugative transfer protein	0.46
SC29R_04920	3452	2820	210 aa	integrating conjugative element protein	0.45
SC29R_04925	3835	3464	123 aa	membrane protein	41%*
SC29R_04930	4261	3854	135 aa	membrane protein	0.42
SC29R_04935	4517	4278	79 aa	hypothetical protein	0.44
SC29R_04940	4840	4517	107 aa	hypothetical protein	0.44
SC29R_04945	5890	6651	253 aa	hypothetical protein	33%**
SC29R_04950	6765	6875	36 aa	hypothetical protein	37%*
SC29R_04955	6877	7068	63 aa	antirestriction protein	0.42
SC29R_04960	7818	7258	186 aa	cytochrome C oxidase subunit I	37%*
SC29R_04965	8680	7829	283 aa	toxin	41%*
SC29R_04970	9201	8695	168 aa	cytochrome C oxidase subunit I	39%*
SC29R_04975	9574	9293	93 aa	hypothetical protein	28%***
SC29R_04980	9844	9578	88 aa	virulence protein	39%*
SC29R_04985	10272	9928	114 aa	MazF family transcriptional regulator	41%*
SC29R_04990	10529	10275	84 aa	programmed cell death antitoxin MazE	38%*
SC29R_04995	11107	10994	37 aa	hypothetical protein	41%*
SC29R_05000	11279	11100	59 aa	hypothetical protein	36%**
SC29R_05005	11596	11318	92 aa	hypothetical protein	33%**
SC29R_05010	11772	11593	59 aa	hypothetical protein	34%**
SC29R_05015	12066	13976	636 aa	relaxase	36%**
SC29R_05020	14060	14881	273 aa	integrase	32%**
SC29R[f] contig0048 (3,962 - 8,171) 4,210 bp
SC29R_05650	4577	4065	170 aa	mannitol repressor protein	0.42
SC29R_05655	5803	4655	382 aa	mannitol-1-phosphate 5-dehydrogenase	48%*
SC29R_05660	7761	5881	626 aa	PTS mannitol transporter subunit IIABC	48%*
SC29R[f] contig0052 (1 - 9,182) 9,182 bp
SC29R_05890	661	2007	448 aa	CRISPR-associated protein	37%*
SC29R_05895	2017	2976	319 aa	CRISPR-associated protein Csy2	41%*
SC29R_05900	2976	3986	336 aa	CRISPR-associated protein Cas5	41%*
SC29R_05905	3989	4552	187 aa	CRISPR-associated protein Csy4	0.43
SC29R_05910	7885	4598	1095 aa	helicase	0.42
SC29R_05915	8847	7882	321 aa	CRISPR-associated protein Cas1	0.43
SC29R[f] contig0052 (30,012 - 35,447) 5,436 bp
SC29R_06035	30947	30081	288 aa	hypothetical protein	0.46
SC29R_06040	33772	30947	941 aa	hypothetical protein	50%*
SC29R_06045	35172	33823	449 aa	hypothetical protein	0.43
SC29R[f] contig0061 (1 - 7,467) 7,467 bp
SC29R_06840	416	63	117 aa	hypothetical protein	35%**
SC29R_06845	827	420	135 aa	N6-methyltransferase	0.47
SC29R_06850	1725	937	262 aa	hypothetical protein	49%*
SC29R_06855	2706	1738	322 aa	replication protein	0.47
SC29R_06860	3053	2691	120 aa	hypothetical protein	0.46
SC29R_06865	3259	3056	67 aa	hypothetical protein	0.47
SC29R_06875	3695	3453	80 aa	hypothetical protein	0.43
SC29R_06880	4052	4735	227 aa	repressor	0.43
SC29R_06890	5145	5795	216 aa	hypothetical protein	38%*
SC29R_06895	5978	6394	138 aa	hypothetical protein	38%*
SC29R_06900	6394	6597	67 aa	nuclease	40%*
SC29R_06905	7157	6642	171 aa	oxidoreductase	0.46
SC29R_06910	7361	7206	51 aa	hypothetical protein	35%**
SC29R[f] contig0065 (18,518 - 24,478) 5,961 bp
SC29R_07155	19283	18756	175 aa	membrane protein	0.45
SC29R_07160	19636	19334	100 aa	membrane protein	50%*
SC29R_07165	20079	19636	147 aa	DNA-binding protein	0.47
SC29R_07170	20227	21051	274 aa	AcrA protein	0.47
SC29R_07175	21109	21342	77 aa	hypothetical protein	49%*
SC29R_07180	21466	21570	34 aa	hypothetical protein	0.43
SC29R_07185	21927	21739	62 aa	hypothetical protein	0.46
SC29R_07190	22094	24265	723 aa	prepilin peptidase	30%***
SC29R[f] contig0066 (26,396 - 31,972) 5,577 bp
SC29R_07335	26688	29054	788 aa	TonB-dependent receptor	38%*
SC29R_07340	29132	31906	924 aa	peptidase M16	39%*
SC29R[f] contig0078 (5,293 - 18,095) 12,803 bp
SC29R_08345	6008	5304	234 aa	magnesium chelatase	48%*
SC29R_08350	6270	6803	177 aa	TnsA endonuclease	0.42
SC29R_08355	6796	8709	637 aa	transposase	39%*
SC29R_08360	8709	9602	297 aa	transposase	40%*
SC29R_08365	9803	10678	291 aa	hypothetical protein	39%*
SC29R_08370	11245	12093	282 aa	hypothetical protein	38%*
SC29R_08375	12215	12436	73 aa	tRNA delta(2)-isopentenylpyrophosphate transferase	34%**
SC29R_08380	13413	12466	315 aa	type II restriction endonuclease BsuBI	33%**
SC29R_08385	14812	13385	475 aa	hypothetical protein	29%***
SC29R_08390	17770	14876	964 aa	helicase IV	37%*
SC29R[f] contig0087 (1 - 4,521) 4,521 bp
SC29R_08980	1	415	137 aa	hypothetical protein	35%**
SC29R_08985	415	3288	957 aa	hypothetical protein	35%**
SC29R_08990	3298	4296	332 aa	hypothetical protein	34%**
SC29R_08995	4360	4521	54 aa	hypothetical protein	0.44
SC29R[f] contig0091 (1,172 - 5,555) 4,384 bp
SC29R_09130	2455	1472	327 aa	hypothetical protein	41%*
SC29R_09135	5555	2463	1030 aa	hypothetical protein	0.44
SC29R[f] contig0093 (10,876 - 15,589) 4,714 bp
SC29R_09305	11569	10958	203 aa	UDP-glucose 6-dehydrogenase	0.44
SC29R_09310	11874	12977	367 aa	hypothetical protein	40%*
SC29R_09315	13109	14383	424 aa	gluconate:proton symporter	52%*
SC29R_09320	14380	15519	379 aa	glycerate kinase	52%*
SC29R[f] contig0096 (1 - 4,618) 4,618 bp
SC29R_09385	438	1	146 aa	hypothetical protein	0.42
SC29R_09390	561	439	40 aa	hypothetical protein	39%*
SC29R_09395	1537	707	276 aa	hypothetical protein	0.42
SC29R_09400	4381	1577	934 aa	hypothetical protein	40%*
SC29R[f] contig0121 (678 - 5,875) 5,198 bp
SC29R_10340	1135	698	145 aa	ATPase involved in DNA repair	41%*
SC29R_10345	2043	1135	302 aa	transposase	0.42
SC29R_10350	2276	2617	113 aa	XRE family transcriptional regulator	36%**
SC29R_10355	2722	5502	926 aa	N-6 DNA methylase	29%***
SC29R[f] contig0156 (1 - 4,180) 4,180 bp
SC29R_10970	1	373	123 aa	hypothetical protein	35%**
SC29R_10975	373	2424	683 aa	hypothetical protein	40%*
SC29R_10980	2424	3245	273 aa	hypothetical protein	38%*
SC29R_10985	3689	4180	164 aa	hypothetical protein	0.43
SA2876[e] contig0005 (33,703 - 37,901) 4,199 bp
SA2876_00720	34113	35993	626 aa	PTS mannitol transporter subunit IIABC	48%*
SA2876_00725	36071	37219	382 aa	mannitol-1-phosphate 5-dehydrogenase	48%*
SA2876_00730	37297	37842	181 aa	mannitol repressor protein	0.42
SA2876[e] contig0005 (38,913 - 44,069) 5,157 bp
SA2876_00740	39811	38915	298 aa	inosose dehydratase	0.46
SA2876_00745	41812	39866	648 aa	3D-(3,5/4)-trihydroxycyclohexane-1,2-dione hydrolase	50%*
SA2876_00750	42123	44033	636 aa	5-dehydro-2-deoxygluconokinase	48%*
SA2876[e] contig0006 (39,587 - 43,984) 4,398 bp
SA2876_00990	39610	41985	791 aa	alpha-glucosidase	35%**
SA2876_00995	42000	42755	251 aa	GntR family transcriptional regulator	36%**
SA2876_01000	42775	43959	394 aa	mannonate dehydratase	40%*
SA2876[e] contig0012 (1 - 7,473) 7,473 bp
SA2876_01385	636	388	82 aa	hypothetical protein	36%**
SA2876_01390	993	715	92 aa	hypothetical protein	28%***
SA2876_01395	1060	2205	381 aa	hypothetical protein	36%**
SA2876_01400	2226	2555	109 aa	single-stranded DNA-binding protein	39%*
SA2876_01410	2766	3011	81 aa	hypothetical protein	37%*
SA2876_01415	3033	3254	73 aa	hypothetical protein	0.43
SA2876_01420	3541	4533	330 aa	hypothetical protein	39%*
SA2876_01425	4541	4846	101 aa	membrane protein	34%**
SA2876_01430	4854	5984	376 aa	hypothetical protein	36%**
SA2876_01435	5962	7116	384 aa	secretin	37%*
SA2876[e] contig0013 (7,129 - 11,841) 4,713 bp
SA2876_01485	8338	7199	379 aa	glycerate kinase	52%*
SA2876_01490	9609	8335	424 aa	gluconate:proton symporter	52%*
SA2876_01495	10523	9741	260 aa	sugar diacid utilization regulator	38%*
SA2876_01500	10843	10529	104 aa	sugar diacid utilization regulator	0.44
SA2876_01505	11148	11759	203 aa	UDP-glucose 6-dehydrogenase	0.44
SA2876[e] contig0015 (34,628 - 39,426) 4,799 bp
SA2876_01740	35174	34824	116 aa	DNA-binding protein	55%**
SA2876_01745	35325	36962	545 aa	malate oxidoreductase [NAD]	56%**
SA2876_01750	38380	37181	399 aa	flavoprotein	50%*
SA2876_01755	39426	38377	349 aa	nitrite reductase	0.45
SA2876[e] contig0018 (7,462 - 11,629) 4,168 bp
SA2876_02150	8354	7938	138 aa	hypothetical protein	25%***
SA2876_02155	8952	8533	139 aa	hypothetical protein	29%***
SA2876_02160	9503	9096	135 aa	hypothetical protein	27%***
SA2876_02165	10109	9690	139 aa	hypothetical protein	26%***
SA2876[e] contig0021 (1 - 6,749) 6,749 bp
SA2876_02310	1	370	122 aa	hypothetical protein	38%*
SA2876_02315	409	795	128 aa	ATPase involved in DNA repair	34%**
SA2876_02320	807	1880	357 aa	methyl-accepting chemotaxis protein	38%*
SA2876_02325	1927	2358	143 aa	hypothetical protein	33%**
SA2876_02330	2416	3582	388 aa	ATPase	32%**
SA2876_02335	3974	5320	448 aa	Fic family protein	36%**
SA2876_02340	5344	5577	77 aa	hypothetical protein	35%**
SA2876_02345	5593	6003	136 aa	hypothetical protein	35%**
SA2876_02350	6120	6659	179 aa	cell division protein FtsZ	41%*
SA2876[e] contig0021 (25,755 - 36,829) 11,075 bp
SA2876_02420	27568	26060	502 aa	methylmalonate-semialdehyde dehydrogenase	0.46
SA2876_02425	28308	29654	448 aa	CRISPR-associated protein	37%*
SA2876_02430	29664	30623	319 aa	CRISPR-associated protein Csy2	41%*
SA2876_02435	30623	31633	336 aa	CRISPR-associated protein Cas5	41%*
SA2876_02440	31636	32199	187 aa	CRISPR-associated protein Csy4	0.43
SA2876_02445	35532	32245	1095 aa	helicase	0.42
SA2876_02450	36494	35529	321 aa	CRISPR-associated protein Cas1	0.43
SA2876[e] contig0021 (57,659 - 63,081) 5,423 bp
SA2876_02570	58594	57728	288 aa	hypothetical protein	0.46
SA2876_02575	59034	58594	146 aa	hypothetical protein	0.46
SA2876_02580	60227	59283	314 aa	hypothetical protein	54%**
SA2876_02585	61406	60270	378 aa	hypothetical protein	50%*
SA2876_02590	62806	61457	449 aa	hypothetical protein	0.42
SA2876[e] contig0036 (45,707 - 84,340) 38,634 bp
SA2876_04140	46239	45889	116 aa	DNA-binding protein	41%*
SA2876_04145	46713	46243	156 aa	regulatory protein	0.42
SA2876_04150	47283	46792	163 aa	restriction endonuclease Bsp6I subunit M	0.42
SA2876_04155	47654	47295	119 aa	hypothetical protein	38%*
SA2876_04160	47941	47669	90 aa	hypothetical protein	33%**
SA2876_04165	48257	47931	108 aa	hypothetical protein	37%*
SA2876_04170	48730	48254	158 aa	hypothetical protein	41%*
SA2876_04175	49104	48733	123 aa	hypothetical protein	41%*
SA2876_04180	49270	49106	54 aa	hypothetical protein	41%*
SA2876_04185	49471	49280	63 aa	hypothetical protein	52%*
SA2876_04195	50228	49707	173 aa	host-nuclease inhibitor protein Gam	52%*
SA2876_04200	50583	50242	113 aa	hypothetical protein	50%*
SA2876_04205	51765	50587	392 aa	ExeA protein	50%*
SA2876_04210	53550	51778	590 aa	hypothetical protein	52%*
SA2876_04215	54506	53562	314 aa	hypothetical protein	0.43
SA2876_04220	54823	54518	101 aa	DNA-binding protein	0.44
SA2876_04225	55011	54835	58 aa	hypothetical protein	48%*
SA2876_04230	55447	55088	119 aa	hypothetical protein	40%*
SA2876_04235	55694	55458	78 aa	hypothetical protein	48%*
SA2876_04240	55747	55980	77 aa	hypothetical protein	0.44
SA2876_04245	56179	56538	119 aa	transcriptional regulator	38%*
SA2876_04250	56565	57212	215 aa	hypothetical protein	36%**
SA2876_04255	57236	57484	82 aa	hypothetical protein	0.43
SA2876_04260	57863	57486	125 aa	hypothetical protein	0.46
SA2876_04265	58215	57865	116 aa	hypothetical protein	0.44
SA2876_04270	58369	58737	122 aa	membrane protein	50%*
SA2876_04275	58740	59381	213 aa	lytic murein transglycosylase	54%**
SA2876_04280	59372	59818	148 aa	hypothetical protein	50%*
SA2876_04285	59915	60187	90 aa	hypothetical protein	0.44
SA2876_04290	60268	60573	101 aa	hypothetical protein	51%*
SA2876_04295	60582	61121	179 aa	hypothetical protein	49%*
SA2876_04300	61121	62731	536 aa	hypothetical protein	52%*
SA2876_04305	62735	64237	500 aa	portal protein	52%*
SA2876_04310	64230	65483	417 aa	hypothetical protein	51%*
SA2876_04315	65586	66077	163 aa	hypothetical protein	52%*
SA2876_04320	66393	67328	311 aa	peptidase	51%*
SA2876_04325	67325	67690	121 aa	hypothetical protein	53%*
SA2876_04330	67754	68677	307 aa	capsid protein	49%*
SA2876_04335	68687	69199	170 aa	hypothetical protein	52%*
SA2876_04340	69199	69645	148 aa	hypothetical protein	49%*
SA2876_04345	69642	69914	90 aa	hypothetical protein	51%*
SA2876_04350	69915	70661	248 aa	hypothetical protein	0.46
SA2876_04355	70708	71127	139 aa	hypothetical protein	0.43
SA2876_04360	71106	71318	70 aa	hypothetical protein	0.47
SA2876_04365	71556	71341	71 aa	hypothetical protein	48%*
SA2876_04370	71571	74867	1098 aa	tail protein	48%*
SA2876_04375	74879	75877	332 aa	hypothetical protein	0.47
SA2876_04380	75880	76845	321 aa	hypothetical protein	0.43
SA2876_04385	76851	78542	563 aa	phage tail protein	0.46
SA2876_04390	78566	79372	268 aa	phage tail protein	0.47
SA2876_04395	79387	79635	82 aa	tail assembly protein	0.46
SA2876_04400	79640	79852	70 aa	hypothetical protein	0.43
SA2876_04405	79852	82644	930 aa	phage tail protein	0.44
SA2876_04410	82818	83666	282 aa	hypothetical protein	37%*
SA2876_04415	83970	83728	80 aa	hypothetical protein	39%*
SA2876[e] contig0045 (1 - 5,718) 5,718 bp
SA2876_04775	2142	73	689 aa	prepilin peptidase	30%***
SA2876_04780	2309	2497	62 aa	hypothetical protein	0.46
SA2876_04785	2770	2666	34 aa	hypothetical protein	0.43
SA2876_04790	4009	2894	371 aa	AcrA protein	48%*
SA2876_04795	4157	4600	147 aa	DNA-binding protein	0.47
SA2876_04800	4600	4902	100 aa	membrane protein	50%*
SA2876_04805	4953	5480	175 aa	membrane protein	0.45
SA2876[e] contig0048 (10,567 - 15,903) 5,337 bp
SA2876_05310	10749	11495	248 aa	2,5-didehydrogluconate reductase	0.47
SA2876_05315	11658	12638	326 aa	aldehyde oxidase	50%*
SA2876_05320	12864	14519	551 aa	carboxylesterase	0.46
SA2876_05325	14656	15765	369 aa	alpha/beta hydrolase	49%*
SA2876[e] contig0057 (6,522 - 14,923) 8,402 bp
SA2876_06025	6910	6731	59 aa	type III restriction endonuclease subunit R	37%*
SA2876_06030	7525	7283	80 aa	hypothetical protein	33%**
SA2876_06040	9740	9108	210 aa	hypothetical protein	27%***
SA2876_06045	10195	9938	85 aa	hypothetical protein	30%***
SA2876_06055	12129	11434	231 aa	hypothetical protein	24%***
SA2876_06060	12614	12135	159 aa	calcium-binding protein	33%**
SA2876_06070	14153	13530	207 aa	hypothetical protein	26%***
SA2876_06075	14923	14128	264 aa	glycoside hydrolase family 19	34%**
SA2876[e] contig0058 (6,549 - 10,794) 4,246 bp
SA2876_06145	6822	7475	217 aa	acetate CoA-transferase subunit alpha	50%*
SA2876_06150	7487	8152	221 aa	succinyl-CoA:3-ketoacid-CoA transferase	51%*
SA2876_06155	8155	9498	447 aa	short-chain fatty acid transporter	53%*
SA2876_06160	9516	10697	393 aa	acetyl-CoA acetyltransferase	56%**
SA2876[e] contig0060 (19,094 - 23,477) 4,384 bp
SA2876_06390	23477	20385	1030 aa	hypothetical protein	0.44
SA2876[e] contig0067 (1 - 9,502) 9,502 bp
SA2876_06755	1410	835	191 aa	hypothetical protein	0.44
SA2876_06760	1600	1397	67 aa	competence protein ComF	0.43
SA2876_06765	1929	1597	110 aa	hypothetical protein	39%*
SA2876_06770	2656	1922	244 aa	hypothetical protein	0.45
SA2876_06775	3373	3071	100 aa	hypothetical protein	0.46
SA2876_06780	4203	3700	167 aa	hypothetical protein	39%*
SA2876_06785	5374	4277	365 aa	antirepressor	0.44
SA2876_06790	5834	5460	124 aa	terminase small subunit domain protein	51%*
SA2876_06795	6056	5844	70 aa	hypothetical protein	0.47
SA2876_06800	6391	6053	112 aa	hypothetical protein	0.43
SA2876_06805	6655	6407	82 aa	transcriptional regulator	48%*
SA2876_06810	6875	6666	69 aa	regulatory protein	0.44
SA2876_06815	7896	7060	278 aa	hypothetical protein	34%**
SA2876_06820	9335	8079	418 aa	integrase	0.45
SA2876[e] contig0069 (4,647 - 9,402) 4,756 bp
SA2876_06915	5535	4978	185 aa	hypothetical protein	0.42
SA2876_06920	8852	5979	957 aa	hypothetical protein	40%*
SA2876_06925	9402	8852	182 aa	hypothetical protein	38%*
SA2876[e] contig0070 (1 - 4,544) 4,544 bp
SA2876_06935	406	3312	968 aa	hypothetical protein	39%*
SA2876_06940	3333	4505	390 aa	hypothetical protein	35%**
SA2876[e] contig0098 (1 - 4,301) 4,301 bp
SA2876_08290	403	3399	998 aa	hypothetical protein	0.44
SA2876_08295	3403	4301	300 aa	hypothetical protein	40%*
SA2876[e] contig0103 (683 - 4,797) 4,115 bp
SA2876_08530	693	1997	434 aa	oxaloacetate decarboxylase subunit beta	52%*
SA2876_08535	4797	2401	798 aa	ligand-gated channel	0.42
SA2876[e] contig0118 (1 - 7,511) 7,511 bp
SA2876_09095	129	284	51 aa	hypothetical protein	35%**
SA2876_09100	333	848	171 aa	oxidoreductase	0.46
SA2876_09105	1096	893	67 aa	nuclease	40%*
SA2876_09110	1512	1096	138 aa	hypothetical protein	38%*
SA2876_09115	2345	1695	216 aa	hypothetical protein	38%*
SA2876_09120	3438	2755	227 aa	repressor	0.43
SA2876_09125	3795	4037	80 aa	hypothetical protein	0.43
SA2876_09135	4222	4434	70 aa	hypothetical protein	0.47
SA2876_09140	4437	4799	120 aa	hypothetical protein	0.46
SA2876_09145	4784	5767	327 aa	replication protein	0.47
SA2876_09150	5764	6552	262 aa	hypothetical protein	49%*
SA2876_09155	6662	7069	135 aa	N6-methyltransferase	0.47
SA2876_09160	7073	7426	117 aa	hypothetical protein	35%**
SA2876[e] contig0125 (40,484 - 46,271) 5,788 bp
SA2876_09490	40484	44791	1435 aa	hypothetical protein	24%***
SA2876_09495	44782	45327	181 aa	hypothetical protein	25%***
SA2876_09500	45324	46271	315 aa	rhamnosyltransferase	0.43
SA2876[e] contig0129 (29,107 - 40,223) 11,117 bp
SA2876_09855	31781	32560	259 aa	CRISPR-associated protein	49%*
SA2876_09860	32557	34590	677 aa	CRISPR-associated protein Csd1	0.44
SA2876_09865	34612	35505	297 aa	CRISPR-associated protein Csd2	52%*
SA2876_09870	35681	36328	215 aa	CRISPR-associated protein Cas4	58%**
SA2876_09880	38283	39296	337 aa	CRISPR-associated protein Cas1	50%*
SA2876_09885	39300	39593	97 aa	CRISPR-associated protein Cas2	0.46
SA2876[e] contig0129 (44,790 - 50,375) 5,586 bp
SA2876_09910	47630	44856	924 aa	peptidase M16	39%*
SA2876_09915	50074	47708	788 aa	TonB-dependent receptor	38%*
SA2876[e] contig0132 (2,671 - 6,838) 4,168 bp
SA2876_10315	2703	3044	113 aa	C4-dicarboxylate ABC transporter	36%**
SA2876_10320	3647	4600	317 aa	tagatose-bisphosphate aldolase	0.43
SA2876_10325	4615	6816	733 aa	tagatose-bisphosphate aldolase	0.46
SA2876[e] contig0135 (16,284 - 26,321) 10,038 bp
SA2876_10550	16599	17033	144 aa	CRISPR-associated protein Cas3	58%**
SA2876_10555	17064	18851	595 aa	CRISPR-associated protein Cas3	58%**
SA2876_10560	18990	21866	958 aa	DEAD/DEAH box helicase	51%*
SA2876_10565	21896	22477	193 aa	hypothetical protein	34%**
SA2876_10570	22474	23415	313 aa	hypothetical protein	32%**
SA2876_10575	23429	25165	578 aa	DNA methylase N-4	0.46
SA2876_10580	25165	25308	47 aa	hypothetical protein	48%*
SA2876_10585	25292	26321	343 aa	toxin Fic	0.45
SA2876[e] contig0136 (1 - 8,778) 8,778 bp
SA2876_10590	1	2602	866 aa	type III restriction protein res subunit	49%*
SA2876_10595	2717	3391	224 aa	CRISPR-associated protein	56%**
SA2876_10600	3388	5166	592 aa	CRISPR-associated protein Csd1	56%**
SA2876_10605	5179	6045	288 aa	CRISPR-associated protein Csh2	53%*
SA2876_10610	6190	6840	216 aa	CRISPR-associated protein Cas4	58%**
SA2876_10615	6867	7610	247 aa	hypothetical protein	35%**
SA2876_10620	7861	7956	31 aa	hypothetical protein	48%*
SA2876[e] contig0140 (15,056 - 19,760) 4,705 bp
SA2876_10870	15491	15285	68 aa	hypothetical protein	36%**
SA2876_10875	16263	15514	249 aa	hypothetical protein	27%***
SA2876_10880	16665	16267	132 aa	hypothetical protein	33%**
SA2876_10885	16907	16614	97 aa	glycoside hydrolase family 19	39%*
SA2876_10890	17959	17096	287 aa	hypothetical protein	27%***
SA2876_10895	18898	18224	224 aa	hypothetical protein	26%***
SA2876[e] contig0145 (21,849 - 37,109) 15,261 bp
SA2876_11125	23071	22250	273 aa	integrase	32%**
SA2876_11135	25369	25548	59 aa	hypothetical protein	34%**
SA2876_11140	25545	25823	92 aa	hypothetical protein	33%**
SA2876_11145	25862	26041	59 aa	hypothetical protein	36%**
SA2876_11150	26034	26147	37 aa	hypothetical protein	41%*
SA2876_11155	26611	26865	84 aa	programmed cell death antitoxin MazE	38%*
SA2876_11160	26868	27212	114 aa	MazF family transcriptional regulator	41%*
SA2876_11165	27296	27562	88 aa	virulence protein	39%*
SA2876_11170	27572	27847	91 aa	hypothetical protein	28%***
SA2876_11175	27777	28445	222 aa	cytochrome C oxidase subunit I	39%*
SA2876_11180	28460	29311	283 aa	toxin	41%*
SA2876_11185	29322	29882	186 aa	cytochrome C oxidase subunit I	38%*
SA2876_11190	30375	30265	36 aa	hypothetical protein	38%*
SA2876_11195	31250	30489	253 aa	hypothetical protein	33%**
SA2876_11200	32300	32623	107 aa	hypothetical protein	0.44
SA2876_11205	32623	32862	79 aa	hypothetical protein	0.44
SA2876_11210	32879	33286	135 aa	membrane protein	41%*
SA2876_11215	33305	33676	123 aa	membrane protein	0.42
SA2876_11220	33688	34320	210 aa	integrating conjugative element protein	0.45
SA2876_11225	34320	35180	286 aa	conjugative transfer protein	0.46
SA2876_11230	35191	36579	462 aa	hypothetical protein	0.45
SA2876_11235	36588	36995	135 aa	conjugal transfer protein	48%*
SA2876[e] contig0152 (452 - 5,402) 4,951 bp
SA2876_11500	1075	677	132 aa	hypothetical protein	36%**
SA2876_11505	2540	1386	384 aa	hypothetical protein	0.43
SA2876_11510	3589	2540	349 aa	phospholipase	0.44
SA2876_11515	3941	3717	74 aa	hypothetical protein	19%***
SA2876_11520	5091	4189	300 aa	hypothetical protein	31%**
SA2876_11525	5402	5076	108 aa	hypothetical protein	39%*
SCC393[e] contig00010 (1 - 7,472) 7,472 bp
SCC393_0300725	664	416	82 aa	hypothetical protein	36%**
SCC393_0300730	1021	743	92 aa	hypothetical protein	28%***
SCC393_0300735	1088	2233	381 aa	hypothetical protein	36%**
SCC393_0300740	2254	2583	109 aa	single-stranded DNA-binding protein	39%*
SCC393_0300750	2794	3039	81 aa	hypothetical protein	37%*
SCC393_0300755	3061	3282	73 aa	hypothetical protein	0.43
SCC393_0300765	4569	4874	101 aa	membrane protein	34%**
SCC393_0300770	4882	6012	376 aa	hypothetical protein	36%**
SCC393_0300775	5996	7144	382 aa	hypothetical protein	37%*
SCC393[e] contig00014 (367 - 4,612) 4,246 bp
SCC393_0301180	1645	464	393 aa	acetyl-CoA acetyltransferase	56%**
SCC393_0301185	3006	1663	447 aa	short-chain fatty acid transporter	53%*
SCC393_0301190	3674	3009	221 aa	acetate CoA-transferase	51%*
SCC393_0301195	4339	3686	217 aa	acetyl-CoA:acetoacetyl-CoA transferase subunit alpha	50%*
SCC393[e] contig00018 (1 - 4,291) 4,291 bp
SCC393_0301540	899	1	300 aa	hypothetical protein	40%*
SCC393_0301545	3899	903	998 aa	hypothetical protein	0.44
SCC393_0301550	4149	3889	86 aa	hypothetical protein	32%**
SCC393[e] contig00019 (1 - 4,534) 4,534 bp
SCC393_0301555	143	385	80 aa	hypothetical protein	38%*
SCC393_0301565	1011	3302	763 aa	hypothetical protein	39%*
SCC393_0301570	3323	4495	390 aa	hypothetical protein	35%**
SCC393[e] contig00020 (1 - 4,646) 4,646 bp
SCC393_0301575	465	1	155 aa	hypothetical protein	42%*
SCC393_0301585	1600	734	288 aa	hypothetical protein	41%*
SCC393_0301590	4408	1604	934 aa	hypothetical protein	40%*
SCC393[e] contig00021 (1 - 8,392) 8,392 bp
SCC393_0301600	1	786	261 aa	glycoside hydrolase family 19	34%**
SCC393_0301605	761	1384	207 aa	hypothetical protein	26%***
SCC393_0301615	2300	2779	159 aa	calcium-binding protein	33%**
SCC393_0301620	2770	3480	236 aa	hypothetical protein	24%***
SCC393_0301630	4719	4976	85 aa	hypothetical protein	30%***
SCC393_0301635	5174	5806	210 aa	hypothetical protein	27%***
SCC393_0301640	6289	6558	89 aa	hypothetical protein	25%***
SCC393_0301645	6643	7236	197 aa	hypothetical protein	25%***
SCC393_0301650	7356	7631	91 aa	hypothetical protein	33%**
SCC393_0301655	8004	8183	59 aa	restriction endonuclease subunit R	37%*
SCC393[e] contig00023 (1,920 - 7,076) 5,157 bp
SCC393_0301860	3866	1956	636 aa	5-dehydro-2-deoxygluconokinase	48%*
SCC393_0301865	4177	6123	648 aa	3D-(3,5/4)-trihydroxycyclohexane-1,2-dione hydrolase	50%*
SCC393_0301870	6178	7074	298 aa	inosose dehydratase	0.46
SCC393[e] contig00023 (8,088 - 12,286) 4,199 bp
SCC393_0301880	8692	8147	181 aa	mannitol repressor protein	42%*
SCC393_0301885	9918	8770	382 aa	mannitol-1-phosphate 5-dehydrogenase	48%*
SCC393_0301890	11876	9996	626 aa	PTS system mannitol-specific transporter subunit IICBA	48%*
SCC393[e] contig00025 (22,876 - 27,273) 4,398 bp
SCC393_0302250	24085	22901	394 aa	mannonate dehydratase	40%*
SCC393_0302255	24860	24105	251 aa	GntR family transcriptional regulator	36%**
SCC393_0302260	27250	24875	791 aa	alpha-glucosidase	35%**
SCC393[e] contig00029 (1 - 4,695) 4,695 bp
SCC393_0302530	856	1527	223 aa	hypothetical protein	26%***
SCC393_0302535	1792	2655	287 aa	hypothetical protein	27%***
SCC393_0302540	2901	3137	78 aa	glycoside hydrolase family 19	38%*
SCC393_0302545	3272	3484	70 aa	hypothetical protein	32%**
SCC393_0302550	3488	4237	249 aa	hypothetical protein	27%***
SCC393[e] contig00036 (1 - 7,491) 7,491 bp
SCC393_0303195	3065	2703	120 aa	hypothetical protein	0.46
SCC393_0303200	3280	3068	70 aa	hypothetical protein	0.47
SCC393_0303210	3707	3465	80 aa	hypothetical protein	0.43
SCC393_0303215	4064	4747	227 aa	repressor	0.43
SCC393_0303225	5157	5807	216 aa	hypothetical protein	38%*
SCC393_0303230	5990	6406	138 aa	hypothetical protein	38%*
SCC393_0303235	6406	6609	67 aa	nuclease	40%*
SCC393[e] contig00047 (1 - 4,735) 4,735 bp
SCC393_0303850	3281	1161	706 aa	hypothetical protein	0.45
SCC393[e] contig00058 (21,807 - 37,067) 15,261 bp
SCC393_0304175	23029	22208	273 aa	integrase	32%**
SCC393_0304185	25327	25506	59 aa	hypothetical protein	34%**
SCC393_0304190	25503	25781	92 aa	hypothetical protein	33%**
SCC393_0304195	25820	25999	59 aa	hypothetical protein	36%**
SCC393_0304205	26569	26823	84 aa	cell growth regulatory protein MazE	38%*
SCC393_0304210	26826	27170	114 aa	MazF family transcriptional regulator	41%*
SCC393_0304215	27254	27520	88 aa	virulence protein	39%*
SCC393_0304225	27735	28403	222 aa	cytochrome C oxidase subunit I	39%*
SCC393_0304230	28418	29269	283 aa	cytolethal distending toxin subunit CdtB	41%*
SCC393_0304235	29280	29840	186 aa	cytochrome C oxidase subunit I	38%*
SCC393_0304245	31208	30447	253 aa	hypothetical protein	33%**
SCC393_0304250	32258	32581	107 aa	hypothetical protein	0.44
SCC393_0304255	32581	32820	79 aa	hypothetical protein	0.44
SCC393_0304260	32837	33244	135 aa	membrane protein	41%*
SCC393_0304265	33263	33634	123 aa	membrane protein	42%*
SCC393_0304270	33646	34278	210 aa	hypothetical protein	0.45
SCC393_0304275	34278	35138	286 aa	conjugal transfer protein	0.46
SCC393_0304280	35149	36537	462 aa	hypothetical protein	0.45
SCC393_0304285	36546	36953	135 aa	conjugal transfer protein	48%*
SCC393[e] contig00071 (1 - 4,746) 4,746 bp
SCC393_0304625	233	541	102 aa	hypothetical protein	32%**
SCC393_0304630	919	3414	831 aa	hypothetical protein	40%*
SCC393_0304635	4188	4415	75 aa	hypothetical protein	0.43
SCC393[e] contig00075 (1 - 10,404) 10,404 bp
SCC393_0304705	1398	823	191 aa	hypothetical protein	0.44
SCC393_0304710	1588	1385	67 aa	hypothetical protein	0.43
SCC393_0304715	1917	1585	110 aa	hypothetical protein	39%*
SCC393_0304720	2644	1910	244 aa	hypothetical protein	0.45
SCC393_0304725	3361	3059	100 aa	hypothetical protein	0.46
SCC393_0304730	4191	3688	167 aa	hypothetical protein	39%*
SCC393_0304735	5005	4265	246 aa	antirepressor	0.45
SCC393_0304745	5822	5448	124 aa	terminase	51%*
SCC393_0304750	6044	5832	70 aa	hypothetical protein	0.47
SCC393_0304755	6367	6041	108 aa	hypothetical protein	0.44
SCC393_0304760	6643	6395	82 aa	transcriptional regulator	48%*
SCC393_0304765	6863	6654	69 aa	regulatory protein	0.44
SCC393_0304775	9323	8067	418 aa	integrase	0.45
SCC393_0304785	10404	10177	75 aa	hypothetical protein	42%*
SCC393[e] contig00081 (1 - 5,708) 5,708 bp
SCC393_0304805	2299	2487	62 aa	hypothetical protein	0.46
SCC393_0304815	3999	2884	371 aa	acriflavin resistance protein AcrA	48%*
SCC393_0304820	4147	4590	147 aa	DNA-binding protein	0.47
SCC393_0304825	4590	4892	100 aa	membrane protein	50%*
SCC393_0304830	4943	5470	175 aa	membrane protein	0.45
SCC393[e] contig00081 (94,220 - 100,537) 6,318 bp
SCC393_0305315	96292	97272	326 aa	aldehyde oxidase	50%*
SCC393_0305320	97498	99153	551 aa	carboxylesterase	0.46
SCC393_0305325	99290	100399	369 aa	alpha/beta hydrolase	49%*
SCC393[e] contig00086 (20,477 - 26,862) 6,386 bp
SCC393_0305575	25667	24633	344 aa	nucleotide-binding protein	31%**
SCC393_0305580	26662	25997	221 aa	phosphatase	0.44
SCC393[e] contig00087 (16,028 - 34,904) 18,877 bp
SCC393_0305760	16343	16777	144 aa	CRISPR-associated protein Cas3	58%**
SCC393_0305765	16808	18595	595 aa	CRISPR-associated protein Cas3	58%**
SCC393_0305770	18734	21610	958 aa	DEAD/DEAH box helicase	51%*
SCC393_0305775	21640	22221	193 aa	hypothetical protein	34%**
SCC393_0305780	22218	23159	313 aa	hypothetical protein	32%**
SCC393_0305785	23173	24909	578 aa	DNA methylase N-4	0.46
SCC393_0305795	25036	26070	344 aa	toxin Fic	0.45
SCC393_0305805	28843	29517	224 aa	CRISPR-associated protein	56%**
SCC393_0305810	29514	31292	592 aa	CRISPR-associated protein Csd1	56%**
SCC393_0305815	31305	32171	288 aa	CRISPR-associated protein Csd2	53%*
SCC393_0305820	32316	32966	216 aa	CRISPR-associated protein Cas4	58%**
SCC393_0305825	33032	33736	234 aa	hypothetical protein	36%**
SCC393[e] contig00087 (119,931 - 125,689) 5,759 bp
SCC393_0306210	121705	124209	834 aa	hypothetical protein	25%***
SCC393_0306215	124200	124745	181 aa	hypothetical protein	25%***
SCC393_0306220	124742	125689	315 aa	rhamnosyltransferase	0.43
SCC393[e] contig00097 (72,173 - 77,749) 5,577 bp
SCC393_0306795	72465	74831	788 aa	TonB-dependent receptor	38%*
SCC393_0306800	74909	77683	924 aa	peptidase M16	39%*
SCC393[e] contig00097 (82,316 - 93,432) 11,117 bp
SCC393_0306825	83239	82946	97 aa	CRISPR-associated protein Cas2	0.46
SCC393_0306830	84256	83243	337 aa	CRISPR-associated protein Cas1	50%*
SCC393_0306835	86148	84325	607 aa	hypothetical protein	31%**
SCC393_0306840	86858	86211	215 aa	CRISPR-associated protein Cas4	58%**
SCC393_0306845	87927	87034	297 aa	CRISPR-associated protein Csd2	52%*
SCC393_0306850	89982	87949	677 aa	CRISPR-associated protein Csd1	0.44
SCC393_0306855	90758	89979	259 aa	CRISPR-associated protein	49%*
SCC393[e] contig00099 (8,414 - 13,836) 5,423 bp
SCC393_0307085	9082	10038	318 aa	signal peptide protein	0.43
SCC393_0307100	12557	12901	114 aa	hypothetical protein	0.47
SCC393_0307105	12901	13767	288 aa	hypothetical protein	0.46
SCC393[e] contig00099 (34,644 - 46,939) 12,296 bp
SCC393_0307225	34979	35944	321 aa	CRISPR-associated protein Cas1	0.43
SCC393_0307235	39833	39270	187 aa	CRISPR-associated protein Csy4	0.43
SCC393_0307240	40846	39836	336 aa	CRISPR-associated protein Cas5	41%*
SCC393_0307245	41805	40846	319 aa	CRISPR-associated protein Csy2	41%*
SCC393_0307250	43161	41815	448 aa	CRISPR-associated protein	37%*
SCC393_0307255	43901	45409	502 aa	methylmalonate-semialdehyde dehydrogenase	0.46
SCC393[e] contig00099 (64,720 - 71,296) 6,577 bp
SCC393_0307325	65349	64810	179 aa	cell division protein FtsZ	41%*
SCC393_0307335	67258	66149	369 aa	Fic family protein	37%*
SCC393_0307350	70898	70512	128 aa	DNA repair protein	34%**
SCC393[e] contig00104 (1 - 4,941) 4,941 bp
SCC393_0307380	63	317	84 aa	hypothetical protein	35%**
[truncated: 3,114 more rows]
