# Supplementary material for: Genomic Islands Shape the Genetic Background of Both JP2 and Non-JP2 Aggregatibacter actinomycetemcomitans
Source: Pathogens. 2022 Sep 13;11(9):1037. doi: 10.3390/pathogens11091037 (PMC9506275; doi:10.3390/pathogens11091037)
Supplement: Supplementary file 1 [file pathogens-11-01037-s001.zip › Supplementary Files/Supplementary Table S4 - Homologous genomic island groups.xlsx]

## Sheet: GROUP0001
GenomeID	ContigID	IslandStart	IslandStop	GeneID	ClusterID	GeneStart	GeneStop	GeneDNASize	ProteinSize	Product Description	%GC
A160new	contig00028	1697	6041	A160_0203030	p-cluster00601	1697	4789	3093	1030 aa	hypothetical protein	44
A160new	contig00035	1	5306	A160_0203520	p-cluster01940	250	1839	1590	529 aa	hypothetical protein	46
A160new	contig00035	1	5306	A160_0203525	p-cluster39215	1859	3049	1191	396 aa	hypothetical protein	44
A160new	contig00035	1	5306	A160_0203530	p-cluster01916	3050	3904	855	284 aa	hypothetical protein	43
A160new	contig00035	1	5306	A160_0203540	p-cluster01981	5138	4422	717	238 aa	hypothetical protein	53
A160new	contig00046	23425	28146	A160_0204330	p-cluster31669	23983	23756	228	75 aa	hypothetical protein	43
A160new	contig00046	23425	28146	A160_0204335	p-cluster00601	27252	24757	2496	831 aa	hypothetical protein	40
A160new	contig00046	23425	28146	A160_0204340	p-cluster39223	27938	27630	309	102 aa	hypothetical protein	32
A160new	contig00048	1	8069	A160_0204440	p-cluster01940	215	3019	2805	934 aa	hypothetical protein	40
A160new	contig00048	1	8069	A160_0204445	p-cluster01916	3023	3889	867	288 aa	hypothetical protein	41
A160new	contig00048	1	8069	A160_0204455	p-cluster01916	4158	5012	855	284 aa	hypothetical protein	45
A160new	contig00048	1	8069	A160_0204465	p-cluster13412	5468	5274	195	64 aa	ABC transporter permease	31
A160new	contig00048	1	8069	A160_0204470	p-cluster02325	5889	5452	438	145 aa	hypothetical protein	28
A160new	contig00048	1	8069	A160_0204475	p-cluster02293	6875	6342	534	177 aa	hypothetical protein	32
A160new	contig00175	8390	13812	A160_0209925	p-cluster39177	9058	10014	957	318 aa	signal peptide protein	43
A160new	contig00175	8390	13812	A160_0209940	p-cluster14876	12533	12877	345	114 aa	hypothetical protein	47
A160new	contig00175	8390	13812	A160_0209945	p-cluster01916	12877	13743	867	288 aa	hypothetical protein	46
AAS4anew	contig00009	1	4032	AAS4A_0202945	p-cluster01651	258	443	186	61 aa	hypothetical protein	39
AAS4anew	contig00009	1	4032	AAS4A_0202950	p-cluster00840	1752	1171	582	193 aa	molybdenum cofactor biosynthesis protein MogA	53
AAS4anew	contig00009	1	4032	AAS4A_0202960	p-cluster01553	3403	2771	633	210 aa	acyltransferase	47
AAS4anew	contig00009	1	4032	AAS4A_0202965	p-cluster01378	4022	3414	609	202 aa	CDP-alcohol phosphatidyltransferase	46
D11S-1new	CP001733	232256	238445	D11S_02285	p-cluster01651	237938	237753	186	61 aa	hypothetical protein	39
D11S-1new	CP001733	232256	238445	D11S_0257	p-cluster01378	234174	234782	609	202 aa	CDP-alcohol phosphatidyltransferase	46
D11S-1new	CP001733	232256	238445	D11S_0258	p-cluster01553	234793	235425	633	210 aa	acyltransferase	47
D11S-1new	CP001733	232256	238445	D11S_0259	p-cluster01276	235425	236354	930	309 aa	phosphatidate cytidylyltransferase	48
D11S-1new	CP001733	232256	238445	D11S_0260	p-cluster00840	236444	237025	582	193 aa	molybdenum cofactor biosynthesis protein MogA	53
D17P-2new	contig00018	1	4028	D17P2_0307320	p-cluster01651	254	439	186	61 aa	hypothetical protein	39
D17P-2new	contig00018	1	4028	D17P2_0307325	p-cluster00840	1748	1167	582	193 aa	molybdenum cofactor biosynthesis protein MogA	53
D17P-2new	contig00018	1	4028	D17P2_0307330	p-cluster01276	2767	1838	930	309 aa	phosphatidate cytidylyltransferase	48
D17P-2new	contig00018	1	4028	D17P2_0307335	p-cluster01553	3399	2767	633	210 aa	acyltransferase	47
D17P-2new	contig00018	1	4028	D17P2_0307340	p-cluster01378	4018	3410	609	202 aa	CDP-alcohol phosphatidyltransferase	46
D17P-3new	contig00001	1	7899	D17P3_0300005	p-cluster02044	117	599	483	160 aa	hypothetical protein	36
D17P-3new	contig00001	1	7899	D17P3_0300015	p-cluster38956	1097	3448	2352	783 aa	hypothetical protein	35
D17P-3new	contig00001	1	7899	D17P3_0300020	p-cluster00165	3458	4465	1008	335 aa	hypothetical protein	34
D17P-3new	contig00001	1	7899	D17P3_0300025	p-cluster31669	4529	4756	228	75 aa	hypothetical protein	42
D17P-3new	contig00001	1	7899	D17P3_0300030	p-cluster00840	5619	5038	582	193 aa	molybdenum cofactor biosynthesis protein MogA	53
D17P-3new	contig00001	1	7899	D17P3_0300035	p-cluster01276	6638	5709	930	309 aa	phosphatidate cytidylyltransferase	48
D17P-3new	contig00001	1	7899	D17P3_0300040	p-cluster01553	7270	6638	633	210 aa	acyltransferase	47
D17P-3new	contig00001	1	7899	D17P3_0300045	p-cluster01378	7889	7281	609	202 aa	CDP-alcohol phosphatidyltransferase	46
D17P-3new	contig00053	41336	45931	D17P3_0307165	p-cluster00601	45143	42648	2496	831 aa	hypothetical protein	40
D17P-3new	contig00053	41336	45931	D17P3_0307175	p-cluster39223	45829	45521	309	102 aa	hypothetical protein	32
D17P-3new	contig00060	1	5856	D17P3_0307920	p-cluster01916	2019	1153	867	288 aa	hypothetical protein	46
D17P-3new	contig00060	1	5856	D17P3_0307925	p-cluster14876	2363	2019	345	114 aa	hypothetical protein	47
D17P-3new	contig00060	1	5856	D17P3_0307930	p-cluster01940	4454	2376	2079	692 aa	hypothetical protein	51
D17P-3new	contig00060	1	5856	D17P3_0307935	p-cluster39084	4843	4475	369	122 aa	hypothetical protein	51
D17P-3new	contig00060	1	5856	D17P3_0307940	p-cluster39177	5856	4900	957	318 aa	signal peptide protein	43
D17P-3new	contig00129	1725	6095	D17P3_0310845	p-cluster39191	1725	3002	1278	425 aa	hypothetical protein	42
D17P-3new	contig00129	1725	6095	D17P3_0310850	p-cluster39080	3004	3759	756	251 aa	hypothetical protein	47
D17P-3new	contig00129	1725	6095	D17P3_0310860	p-cluster00165	4813	5796	984	327 aa	hypothetical protein	41
D17P-3new	contig00138	1	4668	D17P3_0311050	p-cluster01916	472	1	472	157 aa	hypothetical protein	43
D17P-3new	contig00138	1	4668	D17P3_0311060	p-cluster01916	1607	741	867	288 aa	hypothetical protein	41
D17P-3new	contig00138	1	4668	D17P3_0311065	p-cluster01940	4415	1611	2805	934 aa	hypothetical protein	40
D17P-3new	contig00138	1	4668	D17P3_0311070	p-cluster39144	4668	4422	247	81 aa	hypothetical protein	33
D18P-1new	contig00005	47363	52310	D18P1_0301205	p-cluster01916	48298	47432	867	288 aa	hypothetical protein	46
D18P-1new	contig00005	47363	52310	D18P1_0301210	p-cluster01940	51168	48298	2871	956 aa	hypothetical protein	51
D18P-1new	contig00005	47363	52310	D18P1_0301215	p-cluster39177	52130	51174	957	318 aa	signal peptide protein	43
D18P-1new	contig00015	1	5836	D18P1_0303695	p-cluster01916	442	1	442	147 aa	hypothetical protein	42
D18P-1new	contig00015	1	5836	D18P1_0303705	p-cluster01916	1577	711	867	288 aa	hypothetical protein	41
D18P-1new	contig00015	1	5836	D18P1_0303710	p-cluster01940	4385	1581	2805	934 aa	hypothetical protein	40
D18P-1new	contig00015	1	5836	D18P1_0303715	p-cluster39177	5351	4392	960	319 aa	signal peptide protein	40
D18P-1new	contig00038	1743	6115	D18P1_0307655	p-cluster37484	3763	4824	1062	353 aa	hypothetical protein	45
D18P-1new	contig00038	1743	6115	D18P1_0307660	p-cluster00165	4832	5815	984	327 aa	hypothetical protein	41
D18P-1new	contig00055	1	7700	D18P1_0309290	p-cluster00165	3268	4266	999	332 aa	hypothetical protein	34
D18P-1new	contig00055	1	7700	D18P1_0309295	p-cluster31669	4330	4557	228	75 aa	hypothetical protein	42
D18P-1new	contig00055	1	7700	D18P1_0309300	p-cluster00840	5420	4839	582	193 aa	molybdenum cofactor biosynthesis protein MogA	53
D18P-1new	contig00055	1	7700	D18P1_0309305	p-cluster01276	6439	5510	930	309 aa	phosphatidate cytidylyltransferase	48
D18P-1new	contig00055	1	7700	D18P1_0309310	p-cluster01553	7071	6439	633	210 aa	acyltransferase	47
D18P-1new	contig00055	1	7700	D18P1_0309315	p-cluster01378	7690	7082	609	202 aa	CDP-alcohol phosphatidyltransferase	46
D7S-1new	CP003496	1172025	1194763	D7S_03095	p-cluster39178	1172330	1173178	849	282 aa	hypothetical protein	43
D7S-1new	CP003496	1172025	1194763	D7S_03100	p-cluster02044	1173232	1173531	300	99 aa	hypothetical protein	36
D7S-1new	CP003496	1172025	1194763	D7S_03105	p-cluster39016	1173573	1173908	336	111 aa	hypothetical protein	43
D7S-1new	CP003496	1172025	1194763	D7S_03110	p-cluster00601	1174008	1176098	2091	696 aa	hypothetical protein	46
D7S-1new	CP003496	1172025	1194763	D7S_01255	p-cluster15537	1176139	1176297	159	52 aa	membrane protein	43
D7S-1new	CP003496	1172025	1194763	D7S_01257	p-cluster01771	1176727	1178532	1806	601 aa	type IV secretion protein Rhs	47
D7S-1new	CP003496	1172025	1194763	D7S_01258	p-cluster02273	1178695	1180107	1413	470 aa	signal peptide protein	45
D7S-1new	CP003496	1172025	1194763	D7S_01259	p-cluster01924	1180097	1183063	2967	988 aa	hypothetical protein	43
D7S-1new	CP003496	1172025	1194763	D7S_01260	p-cluster39252	1183067	1183648	582	193 aa	hypothetical protein	40
D7S-1new	CP003496	1172025	1194763	D7S_01265	p-cluster07165	1185056	1185382	327	108 aa	type IV secretion protein Rhs	46
D7S-1new	CP003496	1172025	1194763	D7S_01266	p-cluster39177	1185943	1186902	960	319 aa	signal peptide protein	40
D7S-1new	CP003496	1172025	1194763	D7S_01267	p-cluster01940	1186909	1189713	2805	934 aa	hypothetical protein	40
D7S-1new	CP003496	1172025	1194763	D7S_01268	p-cluster01916	1189717	1190583	867	288 aa	hypothetical protein	41
D7S-1new	CP003496	1172025	1194763	D7S_01270	p-cluster01916	1190852	1191706	855	284 aa	hypothetical protein	45
D7S-1new	CP003496	1172025	1194763	D7S_01272	p-cluster13412	1192162	1191968	195	64 aa	ABC transporter permease	31
D7S-1new	CP003496	1172025	1194763	D7S_01273	p-cluster02325	1192583	1192146	438	145 aa	hypothetical protein	28
D7S-1new	CP003496	1172025	1194763	D7S_01274	p-cluster02293	1193569	1193036	534	177 aa	hypothetical protein	32
D7S-1new	CP003496	1172025	1194763	D7S_03125	p-cluster39248	1194196	1193603	594	197 aa	hypothetical protein	30
D7S-1new	CP003496	1630731	1635816	D7S_01741	p-cluster01981	1630899	1631615	717	238 aa	hypothetical protein	53
D7S-1new	CP003496	1630731	1635816	D7S_03405	p-cluster39215	1634183	1632993	1191	396 aa	hypothetical protein	44
D7S-1new	CP003496	1630731	1635816	D7S_03410	p-cluster01940	1635792	1634203	1590	529 aa	hypothetical protein	45
D7S-1new	CP003496	1775407	1781988	D7S_01901	p-cluster39191	1777297	1778574	1278	425 aa	hypothetical protein	42
D7S-1new	CP003496	1775407	1781988	D7S_03490	p-cluster39080	1778576	1779331	756	251 aa	hypothetical protein	47
D7S-1new	CP003496	1775407	1781988	D7S_03495	p-cluster37484	1779328	1780389	1062	353 aa	hypothetical protein	45
D7S-1new	CP003496	1775407	1781988	D7S_01904	p-cluster00165	1780397	1781380	984	327 aa	hypothetical protein	41
D7S-1new	CP003496	1801679	1807558	D7S_01928	p-cluster00165	1803136	1802201	936	311 aa	hypothetical protein	40
D7S-1new	CP003496	1801679	1807558	D7S_03515	p-cluster00601	1805665	1803149	2517	838 aa	hypothetical protein	46
D7S-1new	CP003496	1801679	1807558	D7S_03520	p-cluster39016	1806100	1805765	336	111 aa	hypothetical protein	43
D7S-1new	CP003496	1801679	1807558	D7S_03525	p-cluster02044	1806441	1806142	300	99 aa	hypothetical protein	36
D7S-1new	CP003496	1801679	1807558	D7S_03530	p-cluster39178	1807343	1806495	849	282 aa	hypothetical protein	43
D7S-1new	CP003496	566504	571276	D7S_00575	p-cluster01916	567439	566573	867	288 aa	hypothetical protein	46
D7S-1new	CP003496	566504	571276	D7S_00576	p-cluster14876	567783	567439	345	114 aa	hypothetical protein	47
D7S-1new	CP003496	566504	571276	D7S_02745	p-cluster01940	569874	567796	2079	692 aa	hypothetical protein	51
D7S-1new	CP003496	566504	571276	D7S_02750	p-cluster39084	570263	569895	369	122 aa	hypothetical protein	51
D7S-1new	CP003496	566504	571276	D7S_00579	p-cluster39177	571276	570320	957	318 aa	signal peptide protein	43
D7S-1new	CP003496	735692	740243	D7S_02855	p-cluster31669	736250	736023	228	75 aa	hypothetical protein	43
D7S-1new	CP003496	735692	740243	D7S_00756	p-cluster00601	739519	737024	2496	831 aa	hypothetical protein	40
D7S-1new	CP003496	735692	740243	D7S_02860	p-cluster02044	740238	739897	342	113 aa	hypothetical protein	35
D7S-1new	CP003496	867635	876468	D7S_00913	p-cluster38956	869666	872017	2352	783 aa	hypothetical protein	35
D7S-1new	CP003496	867635	876468	D7S_00914	p-cluster00165	872027	873034	1008	335 aa	hypothetical protein	34
D7S-1new	CP003496	867635	876468	D7S_00915	p-cluster31669	873098	873325	228	75 aa	hypothetical protein	42
D7S-1new	CP003496	867635	876468	D7S_00916	p-cluster00840	874188	873607	582	193 aa	molybdenum cofactor biosynthesis protein MogA	53
D7S-1new	CP003496	867635	876468	D7S_00917	p-cluster01276	875207	874278	930	309 aa	phosphatidate cytidylyltransferase	48
D7S-1new	CP003496	867635	876468	D7S_00918	p-cluster01553	875839	875207	633	210 aa	acyltransferase	47
D7S-1new	CP003496	867635	876468	D7S_00919	p-cluster01378	876458	875850	609	202 aa	CDP-alcohol phosphatidyltransferase	46
H5P-1new	contig00008	1731	6113	H5P1_0300715	p-cluster39191	1731	3008	1278	425 aa	hypothetical protein	42
H5P-1new	contig00008	1731	6113	H5P1_0300720	p-cluster39080	3010	3765	756	251 aa	hypothetical protein	47
H5P-1new	contig00008	1731	6113	H5P1_0300725	p-cluster37484	3762	4823	1062	353 aa	hypothetical protein	45
H5P-1new	contig00008	1731	6113	H5P1_0300730	p-cluster00165	4831	5814	984	327 aa	hypothetical protein	41
H5P-1new	contig00043	32887	42281	H5P1_0304745	p-cluster01378	34796	35404	609	202 aa	CDP-alcohol phosphatidyltransferase	46
H5P-1new	contig00043	32887	42281	H5P1_0304750	p-cluster01553	35415	36047	633	210 aa	acyltransferase	47
H5P-1new	contig00043	32887	42281	H5P1_0304755	p-cluster01276	36047	36976	930	309 aa	phosphatidate cytidylyltransferase	48
H5P-1new	contig00043	32887	42281	H5P1_0304760	p-cluster00840	37066	37647	582	193 aa	molybdenum cofactor biosynthesis protein MogA	53
H5P-1new	contig00043	32887	42281	H5P1_0304765	p-cluster31669	38156	37929	228	75 aa	hypothetical protein	43
H5P-1new	contig00043	32887	42281	H5P1_0304770	p-cluster00601	41425	38930	2496	831 aa	hypothetical protein	40
H5P-1new	contig00043	32887	42281	H5P1_0304780	p-cluster02044	42140	41799	342	113 aa	hypothetical protein	35
H5P-1new	contig00046	145774	150546	H5P1_0305520	p-cluster01916	146709	145843	867	288 aa	hypothetical protein	46
H5P-1new	contig00046	145774	150546	H5P1_0305525	p-cluster14876	147053	146709	345	114 aa	hypothetical protein	47
H5P-1new	contig00046	145774	150546	H5P1_0305530	p-cluster01940	149144	147066	2079	692 aa	hypothetical protein	51
H5P-1new	contig00046	145774	150546	H5P1_0305535	p-cluster39084	149533	149165	369	122 aa	hypothetical protein	51
H5P-1new	contig00046	145774	150546	H5P1_0305540	p-cluster39177	150546	149590	957	318 aa	signal peptide protein	43
H5P-1new	contig00084	1	4651	H5P1_0307420	p-cluster01940	251	3055	2805	934 aa	hypothetical protein	40
H5P-1new	contig00084	1	4651	H5P1_0307425	p-cluster01916	3059	3925	867	288 aa	hypothetical protein	41
H5P-1new	contig00084	1	4651	H5P1_0307435	p-cluster01916	4194	4651	458	152 aa	hypothetical protein	43
H5P-1new	contig00196	41323	46189	H5P1_0311160	p-cluster31669	41881	41654	228	75 aa	hypothetical protein	42
H5P-1new	contig00196	41323	46189	H5P1_0311165	p-cluster00165	42952	41945	1008	335 aa	hypothetical protein	34
H5P-1new	contig00196	41323	46189	H5P1_0311170	p-cluster38956	45313	42962	2352	783 aa	hypothetical protein	35
I63Bnew	contig00008	20839	28975	I63B_0300850	p-cluster39248	21406	21999	594	197 aa	hypothetical protein	30
I63Bnew	contig00008	20839	28975	I63B_0300855	p-cluster02293	22033	22566	534	177 aa	hypothetical protein	32
I63Bnew	contig00008	20839	28975	I63B_0300860	p-cluster02325	23019	23456	438	145 aa	hypothetical protein	28
I63Bnew	contig00008	20839	28975	I63B_0300865	p-cluster13412	23440	23634	195	64 aa	ABC transporter permease	31
I63Bnew	contig00008	20839	28975	I63B_0300875	p-cluster01916	24762	23908	855	284 aa	hypothetical protein	45
I63Bnew	contig00008	20839	28975	I63B_0300885	p-cluster01916	25897	25031	867	288 aa	hypothetical protein	41
I63Bnew	contig00008	20839	28975	I63B_0300890	p-cluster01940	28705	25901	2805	934 aa	hypothetical protein	40
I63Bnew	contig00008	20839	28975	I63B_0300895	p-cluster39051	28975	28657	319	105 aa	hypothetical protein	33
I63Bnew	contig00013	32321	40043	I63B_0301735	p-cluster01378	32331	32939	609	202 aa	CDP-alcohol phosphatidyltransferase	46
I63Bnew	contig00013	32321	40043	I63B_0301740	p-cluster01553	32950	33582	633	210 aa	acyltransferase	47
I63Bnew	contig00013	32321	40043	I63B_0301745	p-cluster01276	33582	34511	930	309 aa	phosphatidate cytidylyltransferase	48
I63Bnew	contig00013	32321	40043	I63B_0301750	p-cluster00840	34601	35182	582	193 aa	molybdenum cofactor biosynthesis protein MogA	53
I63Bnew	contig00013	32321	40043	I63B_0301755	p-cluster31669	35691	35464	228	75 aa	hypothetical protein	42
I63Bnew	contig00013	32321	40043	I63B_0301760	p-cluster00165	36762	35755	1008	335 aa	hypothetical protein	34
I63Bnew	contig00013	32321	40043	I63B_0301765	p-cluster38956	39147	36772	2376	791 aa	hypothetical protein	35
I63Bnew	contig00047	1	6421	I63B_0305690	p-cluster39191	1730	3007	1278	425 aa	hypothetical protein	42
I63Bnew	contig00047	1	6421	I63B_0305695	p-cluster39080	3009	3764	756	251 aa	hypothetical protein	47
I63Bnew	contig00047	1	6421	I63B_0305700	p-cluster37484	3761	4822	1062	353 aa	hypothetical protein	45
I63Bnew	contig00047	1	6421	I63B_0305705	p-cluster00165	4830	5813	984	327 aa	hypothetical protein	41
I63Bnew	contig00049	107099	111871	I63B_0306425	p-cluster01916	108034	107168	867	288 aa	hypothetical protein	46
I63Bnew	contig00049	107099	111871	I63B_0306430	p-cluster14876	108378	108034	345	114 aa	hypothetical protein	47
I63Bnew	contig00049	107099	111871	I63B_0306435	p-cluster01940	110469	108391	2079	692 aa	hypothetical protein	51
I63Bnew	contig00049	107099	111871	I63B_0306440	p-cluster39084	110858	110490	369	122 aa	hypothetical protein	51
I63Bnew	contig00049	107099	111871	I63B_0306445	p-cluster39177	111871	110915	957	318 aa	signal peptide protein	43
I63Bnew	contig00104	41313	46101	I63B_0309980	p-cluster31669	41871	41644	228	75 aa	hypothetical protein	43
I63Bnew	contig00104	41313	46101	I63B_0309985	p-cluster00601	45140	42645	2496	831 aa	hypothetical protein	40
I63Bnew	contig00104	41313	46101	I63B_0309995	p-cluster02044	45859	45518	342	113 aa	hypothetical protein	35
SA2876	contig0021	57659	63081	SA2876_02570	p-cluster01916	58594	57728	867	288 aa	hypothetical protein	46
SA2876	contig0021	57659	63081	SA2876_02575	p-cluster14876	59034	58594	441	146 aa	hypothetical protein	46
SA2876	contig0021	57659	63081	SA2876_02580	p-cluster38646	60227	59283	945	314 aa	hypothetical protein	54
SA2876	contig0021	57659	63081	SA2876_02585	p-cluster38645	61406	60270	1137	378 aa	hypothetical protein	50
SA2876	contig0021	57659	63081	SA2876_02590	p-cluster02273	62806	61457	1350	449 aa	hypothetical protein	42
SA2876	contig0060	19094	23477	SA2876_06390	p-cluster00601	23477	20385	3093	1030 aa	hypothetical protein	44
SA2876	contig0069	4647	9402	SA2876_06915	p-cluster00165	5535	4978	558	185 aa	hypothetical protein	42
SA2876	contig0069	4647	9402	SA2876_06920	p-cluster00601	8852	5979	2874	957 aa	hypothetical protein	40
SA2876	contig0069	4647	9402	SA2876_06925	p-cluster39177	9402	8852	551	182 aa	hypothetical protein	38
SA3033	contig0005	146066	151505	SA3033_01030	p-cluster01916	147004	146135	870	289 aa	hypothetical protein	46
SA3033	contig0005	146066	151505	SA3033_01035	p-cluster14876	147345	147001	345	114 aa	hypothetical protein	47
SA3033	contig0016	13666	21388	SA3033_02895	p-cluster01378	13676	14284	609	202 aa	CDP-alcohol phosphatidyltransferase	46
SA3033	contig0016	13666	21388	SA3033_02900	p-cluster01553	14295	14927	633	210 aa	acyltransferase	47
SA3033	contig0016	13666	21388	SA3033_02905	p-cluster01276	14927	15856	930	309 aa	phosphatidate cytidylyltransferase	48
SA3033	contig0016	13666	21388	SA3033_02910	p-cluster00840	15946	16527	582	193 aa	molybdenum cofactor biosynthesis protein MogA	53
SA3033	contig0016	13666	21388	SA3033_02915	p-cluster31669	17036	16809	228	75 aa	hypothetical protein	42
SA3033	contig0016	13666	21388	SA3033_02920	p-cluster00165	18107	17100	1008	335 aa	hypothetical protein	34
SA3033	contig0016	13666	21388	SA3033_02925	p-cluster38956	20990	18117	2874	957 aa	hypothetical protein	35
SA3033	contig0016	13666	21388	SA3033_02930	p-cluster02044	21388	20990	399	132 aa	hypothetical protein	35
SA3033	contig0028	4645	9433	SA3033_03855	p-cluster00165	5533	4976	558	185 aa	hypothetical protein	42
SA3033	contig0028	4645	9433	SA3033_03860	p-cluster00601	8472	5977	2496	831 aa	hypothetical protein	40
SA3033	contig0028	4645	9433	SA3033_03865	p-cluster15369	8850	8611	240	79 aa	hypothetical protein	42
SA3033	contig0028	4645	9433	SA3033_03870	p-cluster39177	9433	8850	584	193 aa	hypothetical protein	38
SA3033	contig0050	19077	23459	SA3033_06675	p-cluster00165	20359	19376	984	327 aa	hypothetical protein	41
SA3033	contig0050	19077	23459	SA3033_06680	p-cluster37484	21311	20367	945	314 aa	hypothetical protein	45
SA3033	contig0050	19077	23459	SA3033_06685	p-cluster39080	22180	21425	756	251 aa	hypothetical protein	47
SA3033	contig0050	19077	23459	SA3033_06690	p-cluster39191	23459	22182	1278	425 aa	hypothetical protein	42
SA3033	contig0111	1	4691	SA3033_10680	p-cluster01916	478	1	478	159 aa	hypothetical protein	42
SA3033	contig0111	1	4691	SA3033_10685	p-cluster02864	601	479	123	40 aa	hypothetical protein	39
SA3033	contig0111	1	4691	SA3033_10690	p-cluster01916	1577	747	831	276 aa	hypothetical protein	42
SA3033	contig0111	1	4691	SA3033_10695	p-cluster01940	4421	1617	2805	934 aa	hypothetical protein	40
SC1000	Contig_11	35426	39709	SC1000_09640	p-cluster01378	35436	36044	609	202 aa	CDP-alcohol phosphatidyltransferase	46
SC1000	Contig_11	35426	39709	SC1000_09645	p-cluster01553	36055	36687	633	210 aa	1-acyl-sn-glycerol-3-phosphate acyltransferase	47
SC1000	Contig_11	35426	39709	SC1000_09650	p-cluster01276	36687	37616	930	309 aa	phosphatidate cytidylyltransferase	49
SC1000	Contig_11	35426	39709	SC1000_09655	p-cluster00840	37706	38287	582	193 aa	molybdopterin adenylyltransferase	53
SC29R	contig0052	30012	35447	SC29R_06035	p-cluster01916	30947	30081	867	288 aa	hypothetical protein	46
SC29R	contig0052	30012	35447	SC29R_06040	p-cluster01940	33772	30947	2826	941 aa	hypothetical protein	50
SC29R	contig0052	30012	35447	SC29R_06045	p-cluster02273	35172	33823	1350	449 aa	hypothetical protein	43
SC29R	contig0087	1	4521	SC29R_08980	p-cluster02044	1	415	415	137 aa	hypothetical protein	35
SC29R	contig0087	1	4521	SC29R_08985	p-cluster38956	415	3288	2874	957 aa	hypothetical protein	35
SC29R	contig0087	1	4521	SC29R_08990	p-cluster00165	3298	4296	999	332 aa	hypothetical protein	34
SC29R	contig0087	1	4521	SC29R_08995	p-cluster31669	4360	4521	162	54 aa	hypothetical protein	44
SC29R	contig0091	1172	5555	SC29R_09130	p-cluster00165	2455	1472	984	327 aa	hypothetical protein	41
SC29R	contig0091	1172	5555	SC29R_09135	p-cluster00601	5555	2463	3093	1030 aa	hypothetical protein	44
SC29R	contig0096	1	4618	SC29R_09385	p-cluster01916	438	1	438	146 aa	hypothetical protein	42
SC29R	contig0096	1	4618	SC29R_09390	p-cluster02864	561	439	123	40 aa	hypothetical protein	39
SC29R	contig0096	1	4618	SC29R_09395	p-cluster01916	1537	707	831	276 aa	hypothetical protein	42
SC29R	contig0096	1	4618	SC29R_09400	p-cluster01940	4381	1577	2805	934 aa	hypothetical protein	40
SC29R	contig0156	1	4180	SC29R_10970	p-cluster02044	1	373	373	123 aa	hypothetical protein	35
SC29R	contig0156	1	4180	SC29R_10975	p-cluster00601	373	2424	2052	683 aa	hypothetical protein	40
SC29R	contig0156	1	4180	SC29R_10980	p-cluster37484	2424	3245	822	273 aa	hypothetical protein	38
SC29R	contig0156	1	4180	SC29R_10985	p-cluster39055	3689	4180	492	164 aa	hypothetical protein	43
SC383s	contig0001	34810	38857	SC383S_00180	p-cluster01378	34820	35428	609	202 aa	CDP-alcohol phosphatidyltransferase	46
SC383s	contig0001	34810	38857	SC383S_00185	p-cluster01553	35439	36071	633	210 aa	acyltransferase	47
SC383s	contig0001	34810	38857	SC383S_00190	p-cluster01276	36071	37000	930	309 aa	phosphatidate cytidylyltransferase	48
SC383s	contig0001	34810	38857	SC383S_00195	p-cluster00840	37090	37671	582	193 aa	molybdenum cofactor biosynthesis protein MogA	53
SC383s	contig0001	34810	38857	SC383S_00200	p-cluster01651	38584	38399	186	61 aa	hypothetical protein	39
SCC1398new	contig00029	1	4765	SCC1398_0307360	p-cluster01651	412	597	186	61 aa	hypothetical protein	39
SCC1398new	contig00029	1	4765	SCC1398_0307365	p-cluster00840	1906	1325	582	193 aa	molybdenum cofactor biosynthesis protein MogA	53
SCC1398new	contig00029	1	4765	SCC1398_0307370	p-cluster01276	2925	1996	930	309 aa	phosphatidate cytidylyltransferase	49
SCC2302new	contig00009	1	4016	SCC2302_0304745	p-cluster01651	242	427	186	61 aa	hypothetical protein	39
SCC2302new	contig00009	1	4016	SCC2302_0304750	p-cluster00840	1736	1155	582	193 aa	molybdenum cofactor biosynthesis protein MogA	53
SCC2302new	contig00009	1	4016	SCC2302_0304760	p-cluster01553	3387	2755	633	210 aa	acyltransferase	47
SCC2302new	contig00009	1	4016	SCC2302_0304765	p-cluster01378	4006	3398	609	202 aa	CDP-alcohol phosphatidyltransferase	46
SCC393new	contig00020	1	4646	SCC393_0301575	p-cluster01916	465	1	465	155 aa	hypothetical protein	42
SCC393new	contig00020	1	4646	SCC393_0301585	p-cluster01916	1600	734	867	288 aa	hypothetical protein	41
SCC393new	contig00020	1	4646	SCC393_0301590	p-cluster01940	4408	1604	2805	934 aa	hypothetical protein	40
SCC393new	contig00071	1	4746	SCC393_0304625	p-cluster39223	233	541	309	102 aa	hypothetical protein	32
SCC393new	contig00071	1	4746	SCC393_0304630	p-cluster00601	919	3414	2496	831 aa	hypothetical protein	40
SCC393new	contig00071	1	4746	SCC393_0304635	p-cluster31669	4188	4415	228	75 aa	hypothetical protein	43
SCC393new	contig00099	8414	13836	SCC393_0307085	p-cluster39177	9082	10038	957	318 aa	signal peptide protein	43
SCC393new	contig00099	8414	13836	SCC393_0307100	p-cluster14876	12557	12901	345	114 aa	hypothetical protein	47
SCC393new	contig00099	8414	13836	SCC393_0307105	p-cluster01916	12901	13767	867	288 aa	hypothetical protein	46
SCC393new	contig00173	1752	6123	SCC393_0310325	p-cluster37484	3771	4832	1062	353 aa	hypothetical protein	45
SCC4092new	contig00023	32847	37438	SCC4092_0203630	p-cluster01276	34687	35616	930	309 aa	phosphatidate cytidylyltransferase	49
SCC4092new	contig00023	32847	37438	SCC4092_0203635	p-cluster00840	35706	36287	582	193 aa	molybdenum cofactor biosynthesis protein MogA	53
SCC4092new	contig00023	32847	37438	SCC4092_0203640	p-cluster01651	37200	37015	186	61 aa	hypothetical protein	39

## Sheet: GROUP0002
GenomeID	ContigID	IslandStart	IslandStop	GeneID	ClusterID	GeneStart	GeneStop	GeneDNASize	ProteinSize	Product Description	%GC
A160new	contig00114	36351	47467	A160_0206775	p-cluster01987	39025	39804	780	259 aa	CRISPR-associated protein	49
A160new	contig00114	36351	47467	A160_0206780	p-cluster01931	39801	41834	2034	677 aa	CRISPR-associated protein Csd1	44
A160new	contig00114	36351	47467	A160_0206785	p-cluster01818	41856	42749	894	297 aa	CRISPR-associated protein Csd2	52
A160new	contig00114	36351	47467	A160_0206790	p-cluster02176	42925	43572	648	215 aa	CRISPR-associated protein Cas4	58
A160new	contig00114	36351	47467	A160_0206795	p-cluster02198	43635	45458	1824	607 aa	hypothetical protein	31
A160new	contig00114	36351	47467	A160_0206800	p-cluster01731	45527	46540	1014	337 aa	CRISPR-associated protein Cas1	50
A160new	contig00114	36351	47467	A160_0206805	p-cluster01585	46544	46837	294	97 aa	CRISPR-associated protein Cas2	46
A160new	contig00158	17648	36580	A160_0208820	p-cluster01992	19520	18816	705	234 aa	hypothetical protein	36
A160new	contig00158	17648	36580	A160_0208825	p-cluster02176	20236	19586	651	216 aa	CRISPR-associated protein Cas4	58
A160new	contig00158	17648	36580	A160_0208830	p-cluster01818	21247	20381	867	288 aa	CRISPR-associated protein Csd2	53
A160new	contig00158	17648	36580	A160_0208835	p-cluster02519	23038	21260	1779	592 aa	CRISPR-associated protein Csd1	56
A160new	contig00158	17648	36580	A160_0208840	p-cluster01832	23709	23035	675	224 aa	CRISPR-associated protein	56
A160new	contig00158	17648	36580	A160_0208845	p-cluster01927	26541	23824	2718	905 aa	type III restriction enzyme, res subunit	49
A160new	contig00158	17648	36580	A160_0208850	p-cluster39203	27572	26538	1035	344 aa	toxin Fic	45
A160new	contig00158	17648	36580	A160_0208860	p-cluster01936	29435	27699	1737	578 aa	DNA methylase N-4	46
A160new	contig00158	17648	36580	A160_0208865	p-cluster01971	30390	29449	942	313 aa	hypothetical protein	32
A160new	contig00158	17648	36580	A160_0208870	p-cluster02355	30968	30387	582	193 aa	hypothetical protein	34
A160new	contig00158	17648	36580	A160_0208875	p-cluster01485	33874	30998	2877	958 aa	DEAD/DEAH box helicase	51
A160new	contig00158	17648	36580	A160_0208880	p-cluster02509	35800	34013	1788	595 aa	CRISPR-associated protein Cas3	58
A160new	contig00158	17648	36580	A160_0208885	p-cluster39204	36265	35831	435	144 aa	CRISPR-associated protein Cas3	58
AAS4anew	contig00030	70085	77202	AAS4A_0209100	p-cluster01585	71069	70776	294	97 aa	CRISPR-associated protein Cas2	46
AAS4anew	contig00030	70085	77202	AAS4A_0209105	p-cluster01731	72086	71073	1014	337 aa	CRISPR-associated protein Cas1	50
AAS4anew	contig00030	70085	77202	AAS4A_0209120	p-cluster01832	74504	74977	474	157 aa	CRISPR-associated protein Csd5	42
AAS4anew	contig00030	70085	77202	AAS4A_0209125	p-cluster02509	77202	74896	2307	768 aa	CRISPR-associated protein Cas3	47
ANH9381gb	CP003099	1372247	1379644	ANH9381_1471	p-cluster02509	1372668	1374368	1701	566 aa	CRISPR-associated helicase Cas3	46
ANH9381gb	CP003099	1372247	1379644	ANH9381_1472	p-cluster03836	1374433	1374786	354	117 aa	CRISPR-associated protein, Csd2 family	48
ANH9381gb	CP003099	1372247	1379644	ANH9381_1473	p-cluster37829	1375030	1377450	2421	806 aa	ATP-dependent OLD family endonuclease	38
ANH9381gb	CP003099	1372247	1379644	ANH9381_1474	p-cluster01731	1377573	1378517	945	314 aa	CRISPR-associated protein Cas1	50
ANH9381gb	CP003099	1372247	1379644	ANH9381_1475	p-cluster01585	1378521	1378814	294	97 aa	CRISPR-associated protein Cas2	46
D11S-1new	CP001733	1064771	1071813	D11S_1148	p-cluster02176	1067575	1068081	507	168 aa	CRISPR-associated protein Cas4	56
D11S-1new	CP001733	1064771	1071813	D11S_1150	p-cluster01731	1069879	1070892	1014	337 aa	CRISPR-associated protein Cas1	50
D11S-1new	CP001733	1064771	1071813	D11S_1151	p-cluster01585	1070896	1071189	294	97 aa	CRISPR-associated protein Cas2	46
D17P-2new	contig00009	114009	121117	D17P2_0303695	p-cluster01731	119118	120131	1014	337 aa	CRISPR-associated protein Cas1	50
D17P-2new	contig00009	114009	121117	D17P2_0303700	p-cluster01585	120135	120428	294	97 aa	CRISPR-associated protein Cas2	46
D17P-3new	contig00071	15873	35601	D17P3_0308625	p-cluster39204	16188	16622	435	144 aa	CRISPR-associated protein Cas3	58
D17P-3new	contig00071	15873	35601	D17P3_0308630	p-cluster02509	16735	18438	1704	567 aa	CRISPR-associated protein Cas3	58
D17P-3new	contig00071	15873	35601	D17P3_0308635	p-cluster01485	18575	21451	2877	958 aa	DEAD/DEAH box helicase	51
D17P-3new	contig00071	15873	35601	D17P3_0308640	p-cluster02355	21481	22062	582	193 aa	hypothetical protein	34
D17P-3new	contig00071	15873	35601	D17P3_0308645	p-cluster01971	22059	23000	942	313 aa	hypothetical protein	32
D17P-3new	contig00071	15873	35601	D17P3_0308650	p-cluster01936	23014	24750	1737	578 aa	DNA methylase N-4	46
D17P-3new	contig00071	15873	35601	D17P3_0308660	p-cluster39203	24877	25911	1035	344 aa	toxin Fic	45
D17P-3new	contig00071	15873	35601	D17P3_0308665	p-cluster01927	25908	28625	2718	905 aa	type III restriction enzyme, res subunit	49
D17P-3new	contig00071	15873	35601	D17P3_0308670	p-cluster01832	28740	29414	675	224 aa	CRISPR-associated protein	56
D17P-3new	contig00071	15873	35601	D17P3_0308675	p-cluster02519	29411	30808	1398	465 aa	CRISPR-associated protein Csd1	56
D17P-3new	contig00071	15873	35601	D17P3_0308680	p-cluster39202	30805	31188	384	127 aa	hypothetical protein	54
D17P-3new	contig00071	15873	35601	D17P3_0308685	p-cluster01818	31201	32067	867	288 aa	CRISPR-associated protein Csd2	53
D17P-3new	contig00071	15873	35601	D17P3_0308690	p-cluster02176	32212	32862	651	216 aa	CRISPR-associated protein Cas4	58
D17P-3new	contig00071	15873	35601	D17P3_0308695	p-cluster01992	32928	33632	705	234 aa	hypothetical protein	36
D17P-3new	contig00160	52758	64010	D17P3_0311500	p-cluster01585	53818	53525	294	97 aa	CRISPR-associated protein Cas2	46
D17P-3new	contig00160	52758	64010	D17P3_0311515	p-cluster02176	57437	56790	648	215 aa	CRISPR-associated protein Cas4	58
D17P-3new	contig00160	52758	64010	D17P3_0311520	p-cluster01818	58506	57613	894	297 aa	CRISPR-associated protein Csd2	52
D17P-3new	contig00160	52758	64010	D17P3_0311525	p-cluster01931	60561	58528	2034	677 aa	CRISPR-associated protein Csd1	44
D17P-3new	contig00160	52758	64010	D17P3_0311530	p-cluster01987	61337	60558	780	259 aa	CRISPR-associated protein	48
D17P-3new	contig00160	52758	64010	D17P3_0311535	p-cluster02509	63811	61346	2466	821 aa	CRISPR-associated protein	49
D18P-1new	contig00007	32325	51262	D18P1_0301410	p-cluster01992	34200	33496	705	234 aa	hypothetical protein	36
D18P-1new	contig00007	32325	51262	D18P1_0301415	p-cluster02176	34916	34266	651	216 aa	CRISPR-associated protein Cas4	58
D18P-1new	contig00007	32325	51262	D18P1_0301420	p-cluster01818	35927	35061	867	288 aa	CRISPR-associated protein Csd2	53
D18P-1new	contig00007	32325	51262	D18P1_0301425	p-cluster02519	37718	35940	1779	592 aa	CRISPR-associated protein Csd1	56
D18P-1new	contig00007	32325	51262	D18P1_0301430	p-cluster01832	38389	37715	675	224 aa	CRISPR-associated protein	56
D18P-1new	contig00007	32325	51262	D18P1_0301440	p-cluster39203	42252	41218	1035	344 aa	toxin Fic	45
D18P-1new	contig00007	32325	51262	D18P1_0301455	p-cluster01971	45068	44127	942	313 aa	hypothetical protein	32
D18P-1new	contig00007	32325	51262	D18P1_0301460	p-cluster02355	45646	45065	582	193 aa	hypothetical protein	34
D18P-1new	contig00007	32325	51262	D18P1_0301465	p-cluster01485	48552	45676	2877	958 aa	DEAD/DEAH box helicase	51
D18P-1new	contig00007	32325	51262	D18P1_0301470	p-cluster02509	50482	48695	1788	595 aa	CRISPR-associated protein Cas3	58
D18P-1new	contig00007	32325	51262	D18P1_0301475	p-cluster39204	50947	50513	435	144 aa	CRISPR-associated protein Cas3	58
D18P-1new	contig00012	77950	88999	D18P1_0302980	p-cluster02509	78149	80614	2466	821 aa	CRISPR-associated protein	49
D18P-1new	contig00012	77950	88999	D18P1_0302985	p-cluster01987	80623	81402	780	259 aa	CRISPR-associated protein	48
D18P-1new	contig00012	77950	88999	D18P1_0302990	p-cluster01931	81399	83432	2034	677 aa	CRISPR-associated protein Csd1	44
D18P-1new	contig00012	77950	88999	D18P1_0302995	p-cluster01818	83454	84347	894	297 aa	CRISPR-associated protein Csd2	52
D18P-1new	contig00012	77950	88999	D18P1_0303000	p-cluster02176	84523	85170	648	215 aa	CRISPR-associated protein Cas4	58
D18P-1new	contig00012	77950	88999	D18P1_0303005	p-cluster02198	85233	87077	1845	614 aa	hypothetical protein	31
D18P-1new	contig00012	77950	88999	D18P1_0303010	p-cluster01731	87125	88138	1014	337 aa	CRISPR-associated protein Cas1	50
D18P-1new	contig00012	77950	88999	D18P1_0303015	p-cluster01585	88142	88435	294	97 aa	CRISPR-associated protein Cas2	46
D7S-1new	CP003496	191486	202799	D7S_00181	p-cluster01585	192607	192314	294	97 aa	CRISPR-associated protein Cas2	46
D7S-1new	CP003496	191486	202799	D7S_00182	p-cluster01731	193624	192611	1014	337 aa	CRISPR-associated protein Cas1	50
D7S-1new	CP003496	191486	202799	D7S_00185	p-cluster02176	196226	195579	648	215 aa	CRISPR-associated protein Cas4	58
D7S-1new	CP003496	191486	202799	D7S_00186	p-cluster01818	197295	196402	894	297 aa	CRISPR-associated protein Csd2	52
D7S-1new	CP003496	191486	202799	D7S_00187	p-cluster01931	199350	197317	2034	677 aa	CRISPR-associated protein Csd1	44
D7S-1new	CP003496	191486	202799	D7S_00188	p-cluster01987	200126	199347	780	259 aa	CRISPR-associated protein	48
D7S-1new	CP003496	191486	202799	D7S_00190	p-cluster02509	202600	200135	2466	821 aa	CRISPR-associated protein	49
D7S-1new	CP003496	1987526	2006786	D7S_03595	p-cluster39204	1987841	1988275	435	144 aa	CRISPR-associated protein Cas3	57
D7S-1new	CP003496	1987526	2006786	D7S_03600	p-cluster02509	1988388	1990091	1704	567 aa	CRISPR-associated protein Cas3	58
D7S-1new	CP003496	1987526	2006786	D7S_02118	p-cluster01485	1990228	1993104	2877	958 aa	DEAD/DEAH box helicase	51
D7S-1new	CP003496	1987526	2006786	D7S_03605	p-cluster02355	1993134	1993715	582	193 aa	hypothetical protein	34
D7S-1new	CP003496	1987526	2006786	D7S_02120	p-cluster01971	1993712	1994653	942	313 aa	hypothetical protein	32
D7S-1new	CP003496	1987526	2006786	D7S_02121	p-cluster01936	1994667	1996403	1737	578 aa	DNA methylase N-4	46
D7S-1new	CP003496	1987526	2006786	D7S_02123	p-cluster39203	1996530	1997564	1035	344 aa	toxin Fic	45
D7S-1new	CP003496	1987526	2006786	D7S_02124	p-cluster01927	1997561	2000278	2718	905 aa	type III restriction enzyme, res subunit	49
D7S-1new	CP003496	1987526	2006786	D7S_02125	p-cluster01832	2000393	2001067	675	224 aa	CRISPR-associated protein	56
D7S-1new	CP003496	1987526	2006786	D7S_03610	p-cluster02519	2001064	2002461	1398	465 aa	CRISPR-associated protein Csd1	56
D7S-1new	CP003496	1987526	2006786	D7S_03615	p-cluster39202	2002458	2002841	384	127 aa	hypothetical protein	54
D7S-1new	CP003496	1987526	2006786	D7S_02128	p-cluster01818	2002854	2003720	867	288 aa	CRISPR-associated protein Csd2	53
D7S-1new	CP003496	1987526	2006786	D7S_02129	p-cluster02176	2003865	2004515	651	216 aa	CRISPR-associated protein Cas4	58
D7S-1new	CP003496	1987526	2006786	D7S_02130	p-cluster01992	2004581	2005285	705	234 aa	hypothetical protein	36
H5P-1new	contig00022	15954	35402	H5P1_0301770	p-cluster39204	16269	16703	435	144 aa	CRISPR-associated protein Cas3	58
H5P-1new	contig00022	15954	35402	H5P1_0301775	p-cluster02509	16816	18519	1704	567 aa	CRISPR-associated protein Cas3	58
H5P-1new	contig00022	15954	35402	H5P1_0301780	p-cluster01485	18656	21532	2877	958 aa	DEAD/DEAH box helicase	51
H5P-1new	contig00022	15954	35402	H5P1_0301785	p-cluster02355	21562	22143	582	193 aa	hypothetical protein	34
H5P-1new	contig00022	15954	35402	H5P1_0301790	p-cluster01971	22140	23081	942	313 aa	hypothetical protein	32
H5P-1new	contig00022	15954	35402	H5P1_0301795	p-cluster01936	23053	24642	1590	529 aa	DNA methylase N-4	46
H5P-1new	contig00022	15954	35402	H5P1_0301810	p-cluster39203	24951	25985	1035	344 aa	toxin Fic	45
H5P-1new	contig00022	15954	35402	H5P1_0301815	p-cluster01927	25982	28699	2718	905 aa	type III restriction enzyme, res subunit	49
H5P-1new	contig00022	15954	35402	H5P1_0301820	p-cluster01832	28814	29488	675	224 aa	CRISPR-associated protein	56
H5P-1new	contig00022	15954	35402	H5P1_0301825	p-cluster02519	29485	30882	1398	465 aa	CRISPR-associated protein Csd1	56
H5P-1new	contig00022	15954	35402	H5P1_0301830	p-cluster39202	30879	31262	384	127 aa	hypothetical protein	54
H5P-1new	contig00022	15954	35402	H5P1_0301835	p-cluster01818	31275	32141	867	288 aa	CRISPR-associated protein Csd2	53
H5P-1new	contig00022	15954	35402	H5P1_0301840	p-cluster02176	32286	32936	651	216 aa	CRISPR-associated protein Cas4	58
H5P-1new	contig00022	15954	35402	H5P1_0301845	p-cluster01992	33002	33706	705	234 aa	hypothetical protein	36
H5P-1new	contig00085	36345	47659	H5P1_0307595	p-cluster01585	37467	37174	294	97 aa	CRISPR-associated protein Cas2	46
H5P-1new	contig00085	36345	47659	H5P1_0307600	p-cluster01731	38484	37471	1014	337 aa	CRISPR-associated protein Cas1	50
H5P-1new	contig00085	36345	47659	H5P1_0307610	p-cluster02176	41086	40439	648	215 aa	CRISPR-associated protein Cas4	58
H5P-1new	contig00085	36345	47659	H5P1_0307615	p-cluster01818	42155	41262	894	297 aa	CRISPR-associated protein Csd2	52
H5P-1new	contig00085	36345	47659	H5P1_0307620	p-cluster01931	44210	42177	2034	677 aa	CRISPR-associated protein Csd1	44
H5P-1new	contig00085	36345	47659	H5P1_0307625	p-cluster01987	44986	44207	780	259 aa	CRISPR-associated protein	48
H5P-1new	contig00085	36345	47659	H5P1_0307630	p-cluster02509	47460	44995	2466	821 aa	CRISPR-associated protein	49
I23Cnew	contig00031	195231	202691	I23C_0306165	p-cluster01585	196845	196552	294	97 aa	CRISPR-associated protein Cas2	46
I23Cnew	contig00031	195231	202691	I23C_0306170	p-cluster01731	197862	196849	1014	337 aa	CRISPR-associated protein Cas1	50
I23Cnew	contig00031	195231	202691	I23C_0306180	p-cluster02176	200337	199660	678	225 aa	CRISPR-associated protein Cas4	56
I63Bnew	contig00029	26003	37184	I63B_0303470	p-cluster01585	26992	26699	294	97 aa	CRISPR-associated protein Cas2	46
I63Bnew	contig00029	26003	37184	I63B_0303475	p-cluster01731	28009	26996	1014	337 aa	CRISPR-associated protein Cas1	50
I63Bnew	contig00029	26003	37184	I63B_0303480	p-cluster02198	29901	28057	1845	614 aa	hypothetical protein	31
I63Bnew	contig00029	26003	37184	I63B_0303485	p-cluster02176	30611	29964	648	215 aa	CRISPR-associated protein Cas4	58
I63Bnew	contig00029	26003	37184	I63B_0303490	p-cluster01818	31680	30787	894	297 aa	CRISPR-associated protein Csd2	51
I63Bnew	contig00029	26003	37184	I63B_0303495	p-cluster01931	33735	31702	2034	677 aa	CRISPR-associated protein Csd1	44
I63Bnew	contig00029	26003	37184	I63B_0303500	p-cluster01987	34511	33732	780	259 aa	CRISPR-associated protein	48
I63Bnew	contig00029	26003	37184	I63B_0303505	p-cluster02509	36985	34520	2466	821 aa	CRISPR-associated protein	49
I63Bnew	contig00066	1	16949	I63B_0307625	p-cluster02176	608	1	608	203 aa	CRISPR-associated protein Cas4	58
I63Bnew	contig00066	1	16949	I63B_0307630	p-cluster01818	1619	753	867	288 aa	CRISPR-associated protein Csd2	53
I63Bnew	contig00066	1	16949	I63B_0307635	p-cluster39202	2015	1632	384	127 aa	hypothetical protein	54
I63Bnew	contig00066	1	16949	I63B_0307640	p-cluster02519	3409	2012	1398	465 aa	CRISPR-associated protein Csd1	56
I63Bnew	contig00066	1	16949	I63B_0307645	p-cluster01832	4080	3406	675	224 aa	CRISPR-associated protein	56
I63Bnew	contig00066	1	16949	I63B_0307650	p-cluster01927	6912	4195	2718	905 aa	type III restriction enzyme, res subunit	49
I63Bnew	contig00066	1	16949	I63B_0307655	p-cluster39203	7943	6909	1035	344 aa	toxin Fic	45
I63Bnew	contig00066	1	16949	I63B_0307665	p-cluster01936	9806	8070	1737	578 aa	DNA methylase N-4	46
I63Bnew	contig00066	1	16949	I63B_0307670	p-cluster01971	10761	9820	942	313 aa	hypothetical protein	32
I63Bnew	contig00066	1	16949	I63B_0307675	p-cluster02355	11339	10758	582	193 aa	hypothetical protein	34
I63Bnew	contig00066	1	16949	I63B_0307680	p-cluster01485	14245	11369	2877	958 aa	DEAD/DEAH box helicase	51
I63Bnew	contig00066	1	16949	I63B_0307685	p-cluster02509	16169	14382	1788	595 aa	CRISPR-associated protein Cas3	58
I63Bnew	contig00066	1	16949	I63B_0307690	p-cluster39204	16634	16200	435	144 aa	CRISPR-associated protein Cas3	58
RHAAInew	contig00010	83748	95625	RHAA2_08830	p-cluster02509	83748	86243	2496	831 aa	CRISPR-associated protein Cas3	48
RHAAInew	contig00010	83748	95625	RHAA2_08835	p-cluster01832	86268	86951	684	227 aa	CRISPR-associated protein Csd5	44
RHAAInew	contig00010	83748	95625	RHAA2_08840	p-cluster02519	86948	88711	1764	587 aa	CRISPR-associated protein Csd1	46
RHAAInew	contig00010	83748	95625	RHAA2_08845	p-cluster01818	88724	89605	882	293 aa	CRISPR-associated protein Csh2	45
RHAAInew	contig00010	83748	95625	RHAA2_08850	p-cluster02176	89848	90495	648	215 aa	CRISPR-associated protein Cas4	57
RHAAInew	contig00010	83748	95625	RHAA2_08855	p-cluster38259	90513	91634	1122	373 aa	hypothetical protein	26
RHAAInew	contig00010	83748	95625	RHAA2_08860	p-cluster01731	92000	93013	1014	337 aa	CRISPR-associated protein Cas1	52
RHAAInew	contig00010	83748	95625	RHAA2_08865	p-cluster01585	93017	93310	294	97 aa	CRISPR-associated protein Cas2	48
RHAAInew	contig00011	293682	309309	RHAA2_10525	p-cluster01485	293777	296653	2877	958 aa	DEAD/DEAH box helicase	51
RHAAInew	contig00011	293682	309309	RHAA2_10530	p-cluster38248	296654	298252	1599	532 aa	sporadically distributed protein, TIGR04141 family	35
RHAAInew	contig00011	293682	309309	RHAA2_10535	p-cluster01936	298252	299943	1692	563 aa	DNA methylase N-4	47
RHAAInew	contig00011	293682	309309	RHAA2_10545	p-cluster01927	301126	303840	2715	904 aa	type III restriction enzyme, res subunit	48
RHAAInew	contig00011	293682	309309	RHAA2_10550	p-cluster01832	303951	304625	675	224 aa	CRISPR-associated protein	56
RHAAInew	contig00011	293682	309309	RHAA2_10555	p-cluster02519	304622	306400	1779	592 aa	CRISPR-associated protein Csd1	54
RHAAInew	contig00011	293682	309309	RHAA2_10560	p-cluster01818	306413	307279	867	288 aa	CRISPR-associated protein Csd2	52
S23Anew	contig00041	13080	20540	S23A_0207660	p-cluster02176	15434	16111	678	225 aa	CRISPR-associated protein Cas4	56
S23Anew	contig00041	13080	20540	S23A_0207670	p-cluster01731	17909	18922	1014	337 aa	CRISPR-associated protein Cas1	50
S23Anew	contig00041	13080	20540	S23A_0207675	p-cluster01585	18926	19219	294	97 aa	CRISPR-associated protein Cas2	46
SA2149	contig0008	29583	36698	SA2149_00825	p-cluster02509	29583	31889	2307	768 aa	CRISPR-associated protein Cas3	47
SA2149	contig0008	29583	36698	SA2149_00830	p-cluster02176	32395	32901	507	168 aa	CRISPR-associated protein Cas4	56
SA2149	contig0008	29583	36698	SA2149_00835	p-cluster37829	32891	34645	1755	584 aa	ATP-dependent OLD family endonuclease	31
SA2149	contig0008	29583	36698	SA2149_00840	p-cluster01731	34699	35712	1014	337 aa	CRISPR-associated protein Cas1	50
SA2149	contig0008	29583	36698	SA2149_00845	p-cluster01585	35716	36009	294	97 aa	CRISPR-associated protein Cas2	46
SA2149	contig0008	29583	36698	SA2149_00850	p-cluster01294	36247	36083	165	54 aa	hypothetical protein	37
SA2876	contig0129	29107	40223	SA2876_09855	p-cluster01987	31781	32560	780	259 aa	CRISPR-associated protein	49
SA2876	contig0129	29107	40223	SA2876_09860	p-cluster01931	32557	34590	2034	677 aa	CRISPR-associated protein Csd1	44
SA2876	contig0129	29107	40223	SA2876_09865	p-cluster01818	34612	35505	894	297 aa	CRISPR-associated protein Csd2	52
SA2876	contig0129	29107	40223	SA2876_09870	p-cluster02176	35681	36328	648	215 aa	CRISPR-associated protein Cas4	58
SA2876	contig0129	29107	40223	SA2876_09880	p-cluster01731	38283	39296	1014	337 aa	CRISPR-associated protein Cas1	50
SA2876	contig0129	29107	40223	SA2876_09885	p-cluster01585	39300	39593	294	97 aa	CRISPR-associated protein Cas2	46
SA2876	contig0135	16284	26321	SA2876_10550	p-cluster39204	16599	17033	435	144 aa	CRISPR-associated protein Cas3	58
SA2876	contig0135	16284	26321	SA2876_10555	p-cluster02509	17064	18851	1788	595 aa	CRISPR-associated protein Cas3	58
SA2876	contig0135	16284	26321	SA2876_10560	p-cluster01485	18990	21866	2877	958 aa	DEAD/DEAH box helicase	51
SA2876	contig0135	16284	26321	SA2876_10565	p-cluster02355	21896	22477	582	193 aa	hypothetical protein	34
SA2876	contig0135	16284	26321	SA2876_10570	p-cluster01971	22474	23415	942	313 aa	hypothetical protein	32
SA2876	contig0135	16284	26321	SA2876_10575	p-cluster01936	23429	25165	1737	578 aa	DNA methylase N-4	46
SA2876	contig0135	16284	26321	SA2876_10580	p-cluster04810	25165	25308	144	47 aa	hypothetical protein	48
SA2876	contig0135	16284	26321	SA2876_10585	p-cluster39203	25292	26321	1030	343 aa	toxin Fic	45
SA2876	contig0136	1	8778	SA2876_10590	p-cluster01927	1	2602	2602	866 aa	type III restriction protein res subunit	49
SA2876	contig0136	1	8778	SA2876_10595	p-cluster01832	2717	3391	675	224 aa	CRISPR-associated protein	56
SA2876	contig0136	1	8778	SA2876_10600	p-cluster02519	3388	5166	1779	592 aa	CRISPR-associated protein Csd1	56
SA2876	contig0136	1	8778	SA2876_10605	p-cluster01818	5179	6045	867	288 aa	CRISPR-associated protein Csh2	53
SA2876	contig0136	1	8778	SA2876_10610	p-cluster02176	6190	6840	651	216 aa	CRISPR-associated protein Cas4	58
SA2876	contig0136	1	8778	SA2876_10615	p-cluster01992	6867	7610	744	247 aa	hypothetical protein	35
SA2876	contig0136	1	8778	SA2876_10620	p-cluster15402	7861	7956	96	31 aa	hypothetical protein	48
SA3033	contig0034	15972	35372	SA3033_04415	p-cluster39204	16287	16721	435	144 aa	CRISPR-associated protein Cas3	58
SA3033	contig0034	15972	35372	SA3033_04420	p-cluster02509	16752	18539	1788	595 aa	CRISPR-associated protein Cas3	58
SA3033	contig0034	15972	35372	SA3033_04425	p-cluster01485	18676	21552	2877	958 aa	DEAD/DEAH box helicase	51
SA3033	contig0034	15972	35372	SA3033_04430	p-cluster02355	21582	22163	582	193 aa	hypothetical protein	34
SA3033	contig0034	15972	35372	SA3033_04435	p-cluster01971	22160	23101	942	313 aa	hypothetical protein	32
SA3033	contig0034	15972	35372	SA3033_04440	p-cluster01936	23115	24851	1737	578 aa	DNA methylase N-4	46
SA3033	contig0034	15972	35372	SA3033_04445	p-cluster04810	24851	24994	144	47 aa	hypothetical protein	49
SA3033	contig0034	15972	35372	SA3033_04450	p-cluster39203	24978	26012	1035	344 aa	toxin Fic	45
SA3033	contig0034	15972	35372	SA3033_04455	p-cluster01927	26009	28726	2718	905 aa	type III restriction protein res subunit	49
SA3033	contig0034	15972	35372	SA3033_04460	p-cluster01832	28841	29515	675	224 aa	CRISPR-associated protein	56
SA3033	contig0034	15972	35372	SA3033_04465	p-cluster02519	29512	30909	1398	465 aa	CRISPR-associated protein Csd1	56
SA3033	contig0034	15972	35372	SA3033_04470	p-cluster39202	30906	31289	384	127 aa	CRISPR-associated protein Csd1	54
SA3033	contig0034	15972	35372	SA3033_04475	p-cluster01818	31302	32168	867	288 aa	CRISPR-associated protein Csh2	53
SA3033	contig0034	15972	35372	SA3033_04480	p-cluster02176	32313	32963	651	216 aa	CRISPR-associated protein Cas4	58
SA3033	contig0034	15972	35372	SA3033_04485	p-cluster01992	32990	33733	744	247 aa	hypothetical protein	35
SA3033	contig0034	15972	35372	SA3033_04490	p-cluster15402	33984	34079	96	31 aa	hypothetical protein	48
SA3033	contig0034	15972	35372	SA3033_04495	p-cluster01585	34057	34212	156	51 aa	CRISPR-associated protein Cas2	44
SA3033	contig0092	22197	33378	SA3033_09410	p-cluster02509	22396	24861	2466	821 aa	CRISPR-associated protein	49
SA3033	contig0092	22197	33378	SA3033_09415	p-cluster01987	24870	25649	780	259 aa	CRISPR-associated protein	48
SA3033	contig0092	22197	33378	SA3033_09420	p-cluster01931	25646	27679	2034	677 aa	CRISPR-associated protein Csd1	44
SA3033	contig0092	22197	33378	SA3033_09425	p-cluster01818	27701	28594	894	297 aa	CRISPR-associated protein Csd2	51
SA3033	contig0092	22197	33378	SA3033_09430	p-cluster02176	28770	29417	648	215 aa	CRISPR-associated protein Cas4	58
SA3033	contig0092	22197	33378	SA3033_09435	p-cluster02198	29480	31324	1845	614 aa	hypothetical protein	31
SA3033	contig0092	22197	33378	SA3033_09440	p-cluster01731	31372	32385	1014	337 aa	CRISPR-associated protein Cas1	50
SA3033	contig0092	22197	33378	SA3033_09445	p-cluster01585	32389	32682	294	97 aa	CRISPR-associated protein Cas2	46
SA3096	contig0007	25195	32568	SA3096_00955	p-cluster01585	26372	26079	294	97 aa	CRISPR-associated protein Cas2	49
SA3096	contig0007	25195	32568	SA3096_00960	p-cluster01731	27389	26376	1014	337 aa	CRISPR-associated protein Cas1	51
SA3096	contig0007	25195	32568	SA3096_00965	p-cluster14869	28556	27765	792	263 aa	hypothetical protein	30
SA3096	contig0007	25195	32568	SA3096_00970	p-cluster14868	28918	28559	360	119 aa	hypothetical protein	34
SA3096	contig0007	25195	32568	SA3096_00975	p-cluster02107	29160	28900	261	86 aa	hypothetical protein	36
SA3096	contig0007	25195	32568	SA3096_00980	p-cluster01832	29840	29157	684	227 aa	CRISPR-associated protein Csd5	45
SA3096	contig0007	25195	32568	SA3096_00985	p-cluster02509	32568	30070	2499	832 aa	CRISPR-associated protein Cas3	48
SC1000	Contig_2	192755	205870	SC1000_03110	p-cluster01585	196270	195977	294	97 aa	CRISPR-associated endonuclease Cas2	46
SC1000	Contig_2	192755	205870	SC1000_03120	p-cluster37829	199097	197343	1755	584 aa	ATP-dependent endonuclease	31
SC1000	Contig_2	192755	205870	SC1000_03125	p-cluster02176	199764	199087	678	225 aa	CRISPR-associated protein Cas4	56
SC1000	Contig_2	192755	205870	SC1000_03130	p-cluster01818	200889	200008	882	293 aa	type I-C CRISPR-associated protein Cas7/Csd2	46
SC1000	Contig_2	192755	205870	SC1000_03140	p-cluster01832	203346	202663	684	227 aa	type I-C CRISPR-associated protein Cas5	44
SC1000	Contig_2	192755	205870	SC1000_03145	p-cluster02509	205870	203372	2499	832 aa	CRISPR-associated helicase/endonuclease Cas3	47
SC29R	contig0005	1	18159	SC29R_00650	p-cluster15402	142	47	96	31 aa	hypothetical protein	48
SC29R	contig0005	1	18159	SC29R_00655	p-cluster01992	1136	393	744	247 aa	hypothetical protein	35
SC29R	contig0005	1	18159	SC29R_00660	p-cluster02176	1813	1163	651	216 aa	CRISPR-associated protein Cas4	58
SC29R	contig0005	1	18159	SC29R_00665	p-cluster01818	2824	1958	867	288 aa	CRISPR-associated protein Csh2	53
SC29R	contig0005	1	18159	SC29R_00670	p-cluster02519	4615	2837	1779	592 aa	CRISPR-associated protein Csd1	55
SC29R	contig0005	1	18159	SC29R_00675	p-cluster01832	5286	4612	675	224 aa	CRISPR-associated protein	56
SC29R	contig0005	1	18159	SC29R_00680	p-cluster38699	5664	5401	264	87 aa	hypothetical protein	49
SC29R	contig0005	1	18159	SC29R_00685	p-cluster01927	7233	5689	1545	514 aa	type III restriction endonuclease	50
SC29R	contig0005	1	18159	SC29R_00690	p-cluster38698	8118	7303	816	271 aa	hypothetical protein	48
SC29R	contig0005	1	18159	SC29R_00695	p-cluster39203	9149	8115	1035	344 aa	toxin Fic	45
SC29R	contig0005	1	18159	SC29R_00700	p-cluster04810	9276	9133	144	47 aa	hypothetical protein	49
SC29R	contig0005	1	18159	SC29R_00705	p-cluster38697	9404	9276	129	42 aa	hypothetical protein	51
SC29R	contig0005	1	18159	SC29R_00710	p-cluster01936	11010	9385	1626	541 aa	DNA methylase N-4	46
SC29R	contig0005	1	18159	SC29R_00715	p-cluster01971	11965	11024	942	313 aa	hypothetical protein	32
SC29R	contig0005	1	18159	SC29R_00720	p-cluster02355	12543	11962	582	193 aa	hypothetical protein	34
SC29R	contig0005	1	18159	SC29R_00725	p-cluster01485	15449	12573	2877	958 aa	DEAD/DEAH box helicase	51
SC29R	contig0005	1	18159	SC29R_00730	p-cluster02509	17379	15592	1788	595 aa	CRISPR-associated protein Cas3	58
SC29R	contig0005	1	18159	SC29R_00735	p-cluster39204	17844	17410	435	144 aa	CRISPR-associated protein Cas3	58
SC29R	contig0009	1	8125	SC29R_01080	p-cluster38694	842	1	842	281 aa	hypothetical protein	32
SC29R	contig0009	1	8125	SC29R_01085	p-cluster02176	1552	905	648	215 aa	CRISPR-associated protein Cas4	58
SC29R	contig0009	1	8125	SC29R_01090	p-cluster01818	2621	1728	894	297 aa	CRISPR-associated protein Csd2	52
SC29R	contig0009	1	8125	SC29R_01095	p-cluster01931	4676	2643	2034	677 aa	CRISPR-associated protein Csd1	44
SC29R	contig0009	1	8125	SC29R_01100	p-cluster01987	5452	4673	780	259 aa	CRISPR-associated protein	48
SC29R	contig0009	1	8125	SC29R_01105	p-cluster02509	7926	5461	2466	821 aa	CRISPR-associated protein	49
SC383s	contig0042	29489	36604	SC383S_06115	p-cluster02509	29489	31795	2307	768 aa	CRISPR-associated protein Cas3	47
SC383s	contig0042	29489	36604	SC383S_06120	p-cluster02176	32301	32807	507	168 aa	CRISPR-associated protein Cas4	56
SC383s	contig0042	29489	36604	SC383S_06125	p-cluster37829	32797	34551	1755	584 aa	ATP-dependent OLD family endonuclease	31
SC383s	contig0042	29489	36604	SC383S_06130	p-cluster01731	34605	35618	1014	337 aa	CRISPR-associated protein Cas1	50
SC383s	contig0042	29489	36604	SC383S_06135	p-cluster01585	35622	35915	294	97 aa	CRISPR-associated protein Cas2	46
SC383s	contig0042	29489	36604	SC383S_06140	p-cluster01294	36153	35989	165	54 aa	hypothetical protein	37
SC936	contig0045	10846	18702	SC936_07435	p-cluster02509	10846	13344	2499	832 aa	CRISPR-associated protein Cas3	48
SC936	contig0045	10846	18702	SC936_07440	p-cluster01832	13567	14250	684	227 aa	CRISPR-associated protein Csd5	45
SC936	contig0045	10846	18702	SC936_07445	p-cluster02107	14247	14594	348	115 aa	hypothetical protein	34
SC936	contig0045	10846	18702	SC936_07450	p-cluster38541	14648	15085	438	145 aa	hypothetical protein	47
SC936	contig0045	10846	18702	SC936_07455	p-cluster14868	15123	15335	213	70 aa	hypothetical protein	32
SC936	contig0045	10846	18702	SC936_07460	p-cluster14869	15338	16129	792	263 aa	hypothetical protein	30
SC936	contig0045	10846	18702	SC936_07465	p-cluster01731	16505	17518	1014	337 aa	CRISPR-associated protein Cas1	51
SC936	contig0045	10846	18702	SC936_07470	p-cluster01585	17522	17815	294	97 aa	CRISPR-associated protein Cas2	49
SCC1398new	contig00019	111186	120919	SCC1398_0304950	p-cluster01585	112532	112239	294	97 aa	CRISPR-associated protein Cas2	46
SCC1398new	contig00019	111186	120919	SCC1398_0304955	p-cluster01731	113549	112536	1014	337 aa	CRISPR-associated protein Cas1	50
SCC1398new	contig00019	111186	120919	SCC1398_0304960	p-cluster37829	115357	113603	1755	584 aa	hypothetical protein	31
SCC1398new	contig00019	111186	120919	SCC1398_0304970	p-cluster37794	116495	116268	228	75 aa	hypothetical protein	51
SCC1398new	contig00019	111186	120919	SCC1398_0304980	p-cluster01832	118395	117712	684	227 aa	CRISPR-associated protein Csd5	44
SCC1398new	contig00019	111186	120919	SCC1398_0304985	p-cluster02509	120919	118421	2499	832 aa	CRISPR-associated protein Cas3	47
SCC2302new	contig00022	180079	187196	SCC2302_0307580	p-cluster01585	181063	180770	294	97 aa	CRISPR-associated protein Cas2	46
SCC2302new	contig00022	180079	187196	SCC2302_0307585	p-cluster01731	182080	181067	1014	337 aa	CRISPR-associated protein Cas1	50
SCC2302new	contig00022	180079	187196	SCC2302_0307600	p-cluster01832	184498	184971	474	157 aa	CRISPR-associated protein Csd5	42
SCC2302new	contig00022	180079	187196	SCC2302_0307605	p-cluster02509	187196	184890	2307	768 aa	CRISPR-associated protein Cas3	47
SCC393new	contig00087	16028	34904	SCC393_0305760	p-cluster39204	16343	16777	435	144 aa	CRISPR-associated protein Cas3	58
SCC393new	contig00087	16028	34904	SCC393_0305765	p-cluster02509	16808	18595	1788	595 aa	CRISPR-associated protein Cas3	58
SCC393new	contig00087	16028	34904	SCC393_0305770	p-cluster01485	18734	21610	2877	958 aa	DEAD/DEAH box helicase	51
SCC393new	contig00087	16028	34904	SCC393_0305775	p-cluster02355	21640	22221	582	193 aa	hypothetical protein	34
SCC393new	contig00087	16028	34904	SCC393_0305780	p-cluster01971	22218	23159	942	313 aa	hypothetical protein	32
SCC393new	contig00087	16028	34904	SCC393_0305785	p-cluster01936	23173	24909	1737	578 aa	DNA methylase N-4	46
SCC393new	contig00087	16028	34904	SCC393_0305795	p-cluster39203	25036	26070	1035	344 aa	toxin Fic	45
SCC393new	contig00087	16028	34904	SCC393_0305805	p-cluster01832	28843	29517	675	224 aa	CRISPR-associated protein	56
SCC393new	contig00087	16028	34904	SCC393_0305810	p-cluster02519	29514	31292	1779	592 aa	CRISPR-associated protein Csd1	56
SCC393new	contig00087	16028	34904	SCC393_0305815	p-cluster01818	31305	32171	867	288 aa	CRISPR-associated protein Csd2	53
SCC393new	contig00087	16028	34904	SCC393_0305820	p-cluster02176	32316	32966	651	216 aa	CRISPR-associated protein Cas4	58
SCC393new	contig00087	16028	34904	SCC393_0305825	p-cluster01992	33032	33736	705	234 aa	hypothetical protein	36
SCC393new	contig00097	82316	93432	SCC393_0306825	p-cluster01585	83239	82946	294	97 aa	CRISPR-associated protein Cas2	46
SCC393new	contig00097	82316	93432	SCC393_0306830	p-cluster01731	84256	83243	1014	337 aa	CRISPR-associated protein Cas1	50
SCC393new	contig00097	82316	93432	SCC393_0306835	p-cluster02198	86148	84325	1824	607 aa	hypothetical protein	31
SCC393new	contig00097	82316	93432	SCC393_0306840	p-cluster02176	86858	86211	648	215 aa	CRISPR-associated protein Cas4	58
SCC393new	contig00097	82316	93432	SCC393_0306845	p-cluster01818	87927	87034	894	297 aa	CRISPR-associated protein Csd2	52
SCC393new	contig00097	82316	93432	SCC393_0306850	p-cluster01931	89982	87949	2034	677 aa	CRISPR-associated protein Csd1	44
SCC393new	contig00097	82316	93432	SCC393_0306855	p-cluster01987	90758	89979	780	259 aa	CRISPR-associated protein	49
SCC4092new	contig00045	121213	130910	SCC4092_0208575	p-cluster01585	122559	122266	294	97 aa	CRISPR-associated protein Cas2	46
SCC4092new	contig00045	121213	130910	SCC4092_0208585	p-cluster37829	125348	123594	1755	584 aa	hypothetical protein	31
SCC4092new	contig00045	121213	130910	SCC4092_0208595	p-cluster37794	126486	126259	228	75 aa	hypothetical protein	51
SCC4092new	contig00045	121213	130910	SCC4092_0208605	p-cluster01832	128386	127703	684	227 aa	CRISPR-associated protein Csd5	44
SCC4092new	contig00045	121213	130910	SCC4092_0208610	p-cluster02509	130910	128412	2499	832 aa	CRISPR-associated protein Cas3	47

## Sheet: GROUP0003
GenomeID	ContigID	IslandStart	IslandStop	GeneID	ClusterID	GeneStart	GeneStop	GeneDNASize	ProteinSize	Product Description	%GC
A160new	contig00014	16630	56595	A160_0201710	p-cluster04141	18332	18574	243	80 aa	hypothetical protein	39
A160new	contig00014	16630	56595	A160_0201715	p-cluster38633	19484	18636	849	282 aa	hypothetical protein	37
A160new	contig00014	16630	56595	A160_0201720	p-cluster03068	22450	19658	2793	930 aa	phage tail protein	44
A160new	contig00014	16630	56595	A160_0201725	p-cluster15271	22662	22450	213	70 aa	hypothetical protein	43
A160new	contig00014	16630	56595	A160_0201730	p-cluster04108	22915	22667	249	82 aa	tail assembly protein	46
A160new	contig00014	16630	56595	A160_0201735	p-cluster01983	23736	22930	807	268 aa	phage tail protein	47
A160new	contig00014	16630	56595	A160_0201740	p-cluster02095	25451	23760	1692	563 aa	phage tail protein	46
A160new	contig00014	16630	56595	A160_0201745	p-cluster03301	26422	25457	966	321 aa	hypothetical protein	43
A160new	contig00014	16630	56595	A160_0201750	p-cluster02582	27423	26425	999	332 aa	hypothetical protein	47
A160new	contig00014	16630	56595	A160_0201755	p-cluster03063	30731	27435	3297	1098 aa	tail protein	48
A160new	contig00014	16630	56595	A160_0201760	p-cluster01855	30746	30961	216	71 aa	hypothetical protein	48
A160new	contig00014	16630	56595	A160_0201765	p-cluster01872	31196	30984	213	70 aa	hypothetical protein	47
A160new	contig00014	16630	56595	A160_0201770	p-cluster01842	31594	31175	420	139 aa	hypothetical protein	43
A160new	contig00014	16630	56595	A160_0201775	p-cluster02256	32387	31641	747	248 aa	hypothetical protein	46
A160new	contig00014	16630	56595	A160_0201780	p-cluster02796	32660	32388	273	90 aa	hypothetical protein	51
A160new	contig00014	16630	56595	A160_0201785	p-cluster02713	33103	32657	447	148 aa	hypothetical protein	49
A160new	contig00014	16630	56595	A160_0201790	p-cluster02335	33615	33103	513	170 aa	hypothetical protein	52
A160new	contig00014	16630	56595	A160_0201795	p-cluster02589	34548	33625	924	307 aa	phage capsid protein	49
A160new	contig00014	16630	56595	A160_0201800	p-cluster02749	34977	34612	366	121 aa	hypothetical protein	53
A160new	contig00014	16630	56595	A160_0201810	p-cluster02692	36716	36225	492	163 aa	hypothetical protein	52
A160new	contig00014	16630	56595	A160_0201815	p-cluster02547	38072	36819	1254	417 aa	hypothetical protein	51
A160new	contig00014	16630	56595	A160_0201820	p-cluster02531	39567	38065	1503	500 aa	portal protein	52
A160new	contig00014	16630	56595	A160_0201825	p-cluster02181	41181	39571	1611	536 aa	hypothetical protein	52
A160new	contig00014	16630	56595	A160_0201830	p-cluster02678	41720	41181	540	179 aa	hypothetical protein	49
A160new	contig00014	16630	56595	A160_0201835	p-cluster02783	42034	41729	306	101 aa	hypothetical protein	51
A160new	contig00014	16630	56595	A160_0201845	p-cluster02712	42930	42484	447	148 aa	hypothetical protein	50
A160new	contig00014	16630	56595	A160_0201850	p-cluster02648	43502	42921	582	193 aa	lytic transglycosylase	55
A160new	contig00014	16630	56595	A160_0201855	p-cluster02745	43933	43565	369	122 aa	membrane protein	50
A160new	contig00014	16630	56595	A160_0201860	p-cluster38588	44174	44437	264	87 aa	hypothetical protein	45
A160new	contig00014	16630	56595	A160_0201865	p-cluster01848	44439	44816	378	125 aa	hypothetical protein	46
A160new	contig00014	16630	56595	A160_0201870	p-cluster01846	45066	44818	249	82 aa	hypothetical protein	43
A160new	contig00014	16630	56595	A160_0201875	p-cluster02640	45737	45090	648	215 aa	hypothetical protein	36
A160new	contig00014	16630	56595	A160_0201880	p-cluster02045	46123	45764	360	119 aa	DNA-binding protein	38
A160new	contig00014	16630	56595	A160_0201885	p-cluster02754	46555	46322	234	77 aa	hypothetical protein	44
A160new	contig00014	16630	56595	A160_0201890	p-cluster02830	46608	46844	237	78 aa	hypothetical protein	48
A160new	contig00014	16630	56595	A160_0201895	p-cluster12875	46855	47214	360	119 aa	hypothetical protein	40
A160new	contig00014	16630	56595	A160_0201905	p-cluster02782	47479	47784	306	101 aa	DNA-binding protein	44
A160new	contig00014	16630	56595	A160_0201910	p-cluster02585	47796	48740	945	314 aa	hypothetical protein	43
A160new	contig00014	16630	56595	A160_0201915	p-cluster02520	48752	50524	1773	590 aa	hypothetical protein	52
A160new	contig00014	16630	56595	A160_0201920	p-cluster02558	50537	51715	1179	392 aa	transposase	50
A160new	contig00014	16630	56595	A160_0201925	p-cluster02763	51719	52060	342	113 aa	hypothetical protein	50
A160new	contig00014	16630	56595	A160_0201930	p-cluster02683	52074	52595	522	173 aa	host-nuclease inhibitor protein Gam	52
A160new	contig00014	16630	56595	A160_0201940	p-cluster02876	52831	53022	192	63 aa	hypothetical protein	52
A160new	contig00014	16630	56595	A160_0201950	p-cluster02408	53417	53569	153	50 aa	FMN-dependent NADH-azoreductase	46
A160new	contig00014	16630	56595	A160_0201955	p-cluster01841	53572	54048	477	158 aa	hypothetical protein	41
A160new	contig00014	16630	56595	A160_0201960	p-cluster04085	54045	54371	327	108 aa	hypothetical protein	37
A160new	contig00014	16630	56595	A160_0201965	p-cluster01840	54361	54633	273	90 aa	hypothetical protein	33
A160new	contig00014	16630	56595	A160_0201970	p-cluster01836	54648	55007	360	119 aa	hypothetical protein	38
A160new	contig00014	16630	56595	A160_0201975	p-cluster03377	55019	55510	492	163 aa	restriction endonuclease Bsp6I	42
A160new	contig00014	16630	56595	A160_0201980	p-cluster02304	55589	56059	471	156 aa	regulatory protein	42
A160new	contig00014	16630	56595	A160_0201985	p-cluster02298	56063	56413	351	116 aa	DNA-binding protein	41
AAS4anew	contig00008	73546	96345	AAS4A_0202810	p-cluster01285	75741	76634	894	297 aa	transposase	40
AAS4anew	contig00008	73546	96345	AAS4A_0202815	p-cluster12471	76592	77710	1119	372 aa	hypothetical protein	39
AAS4anew	contig00008	73546	96345	AAS4A_0202820	p-cluster01612	77671	79122	1452	483 aa	hypothetical protein	38
AAS4anew	contig00008	73546	96345	AAS4A_0202825	p-cluster02070	79246	79464	219	72 aa	tRNA delta(2)-isopentenylpyrophosphate transferase	31
AAS4anew	contig00008	73546	96345	AAS4A_0202830	p-cluster04106	79908	79600	309	102 aa	hypothetical protein	32
AAS4anew	contig00008	73546	96345	AAS4A_0202835	p-cluster02530	79950	81530	1581	526 aa	serine recombinase	37
AAS4anew	contig00008	73546	96345	AAS4A_0202840	p-cluster02603	81472	82320	849	282 aa	chromosome partitioning protein ParB	35
AAS4anew	contig00008	73546	96345	AAS4A_0202845	p-cluster02244	82313	83167	855	284 aa	RepB plasmid partition	33
AAS4anew	contig00008	73546	96345	AAS4A_0202855	p-cluster14865	83834	83637	198	65 aa	hypothetical protein	29
AAS4anew	contig00008	73546	96345	AAS4A_0202860	p-cluster02297	84504	83989	516	171 aa	hypothetical protein	26
AAS4anew	contig00008	73546	96345	AAS4A_0202870	p-cluster02642	88941	89600	660	219 aa	DNA methylase	31
AAS4anew	contig00008	73546	96345	AAS4A_0202875	p-cluster02247	89616	90443	828	275 aa	8-oxoguanine DNA glycosylase	36
AAS4anew	contig00008	73546	96345	AAS4A_0202880	p-cluster02665	91644	91048	597	198 aa	ExsB family protein	37
AAS4anew	contig00008	73546	96345	AAS4A_0202885	p-cluster02199	92927	91680	1248	415 aa	nucleoside 2-deoxyribosyltransferase	33
AAS4anew	contig00008	73546	96345	AAS4A_0202890	p-cluster08593	93287	92937	351	116 aa	hypothetical protein	34
AAS4anew	contig00008	73546	96345	AAS4A_0202895	p-cluster01934	95263	93515	1749	582 aa	hypothetical protein	36
ANH9381gb	CP003099	404511	429373	ANH9381_0450	p-cluster01934	404612	406360	1749	582 aa	hypothetical protein	36
ANH9381gb	CP003099	404511	429373	ANH9381_0451	p-cluster02199	406948	408195	1248	415 aa	nucleoside 2-deoxyribosyltransferase family protein	33
ANH9381gb	CP003099	404511	429373	ANH9381_0452	p-cluster02665	408231	408827	597	198 aa	ExsB family protein	37
ANH9381gb	CP003099	404511	429373	ANH9381_0453	p-cluster02247	410259	409432	828	275 aa	Thermostable 8-oxoguanine DNA glycosyllase	36
ANH9381gb	CP003099	404511	429373	ANH9381_0454	p-cluster02642	410935	410480	456	151 aa	phage DNA methylase	30
ANH9381gb	CP003099	404511	429373	ANH9381_0455	p-cluster02156	411207	417182	5976	1991 aa	Rhs family protein	47
ANH9381gb	CP003099	404511	429373	ANH9381_0456	p-cluster02297	417186	417701	516	171 aa	hypothetical protein	26
ANH9381gb	CP003099	404511	429373	ANH9381_0457	p-cluster04157	418279	418404	126	41 aa	protein SGE1	27
ANH9381gb	CP003099	404511	429373	ANH9381_0458	p-cluster02244	419377	418523	855	284 aa	RepB plasmid partition	33
ANH9381gb	CP003099	404511	429373	ANH9381_0459	p-cluster02603	420218	419370	849	282 aa	putative partitioning protein ParB	35
ANH9381gb	CP003099	404511	429373	ANH9381_0460	p-cluster02530	421739	420678	1062	353 aa	site-specific recombinase	38
ANH9381gb	CP003099	404511	429373	ANH9381_0461	p-cluster01612	424018	422567	1452	483 aa	hypothetical protein	38
ANH9381gb	CP003099	404511	429373	ANH9381_0462	p-cluster12471	425097	423979	1119	372 aa	hypothetical protein	39
ANH9381gb	CP003099	404511	429373	ANH9381_0463	p-cluster01285	425948	425055	894	297 aa	Transposition helper protein	40
ANH9381gb	CP003099	404511	429373	ANH9381_0464	p-cluster01500	427807	425948	1860	619 aa	Putative transposase	41
ANH9381gb	CP003099	404511	429373	ANH9381_0465	p-cluster02641	428522	427860	663	220 aa	TnsA endonuclease	39
ANH9381gb	CP003099	404511	429373	ANH9381_0466	p-cluster35447	428658	429362	705	234 aa	putative Mg chelatase-like protein	49
D11S-1new	CP001733	1	6176	D11S_0002	p-cluster02393	581	351	231	76 aa	hypothetical protein	51
D11S-1new	CP001733	1	6176	D11S_0003	p-cluster02238	1498	578	921	306 aa	DNA transposition protein	48
D11S-1new	CP001733	1	6176	D11S_0004	p-cluster02169	3552	1534	2019	672 aa	DDE endonuclease	49
D11S-1new	CP001733	1	6176	D11S_0005	p-cluster02387	3818	3567	252	83 aa	Nlp family transcriptional regulator	42
D11S-1new	CP001733	1	6176	D11S_0008	p-cluster01221	6176	5001	1176	391 aa	8-amino-7-oxononanoate synthase	41
D11S-1new	CP001733	1	6176	D11S_02215	p-cluster38091	4029	4727	699	232 aa	transcriptional regulator	46
D11S-1new	CP001733	2071917	2105791	D11S_02990	p-cluster02764	2073940	2073485	456	151 aa	lactate dehydrogenase	45
D11S-1new	CP001733	2071917	2105791	D11S_02995	p-cluster01592	2074231	2073986	246	81 aa	hypothetical protein	47
D11S-1new	CP001733	2071917	2105791	D11S_03005	p-cluster39259	2099994	2099779	216	71 aa	hypothetical protein	40
D11S-1new	CP001733	2071917	2105791	D11S_2160	p-cluster02838	2073174	2072947	228	75 aa	hypothetical protein	46
D11S-1new	CP001733	2071917	2105791	D11S_2161	p-cluster02074	2073484	2073278	207	68 aa	CopG family transcriptional regulator	40
D11S-1new	CP001733	2071917	2105791	D11S_2164	p-cluster02377	2074959	2074693	267	88 aa	hypothetical protein	37
D11S-1new	CP001733	2071917	2105791	D11S_2165	p-cluster38633	2075956	2075126	831	276 aa	hypothetical protein	49
D11S-1new	CP001733	2071917	2105791	D11S_2166	p-cluster03068	2078865	2076082	2784	927 aa	phage tail protein	51
D11S-1new	CP001733	2071917	2105791	D11S_2167	p-cluster15271	2079071	2078865	207	68 aa	hypothetical protein	45
D11S-1new	CP001733	2071917	2105791	D11S_2168	p-cluster04108	2079320	2079075	246	81 aa	tail assembly protein	53
D11S-1new	CP001733	2071917	2105791	D11S_2169	p-cluster01983	2080142	2079333	810	269 aa	phage tail protein	51
D11S-1new	CP001733	2071917	2105791	D11S_2170	p-cluster02095	2081885	2080206	1680	559 aa	phage tail protein	52
D11S-1new	CP001733	2071917	2105791	D11S_2171	p-cluster03301	2082872	2081889	984	327 aa	hypothetical protein	47
D11S-1new	CP001733	2071917	2105791	D11S_2172	p-cluster02582	2083828	2082872	957	318 aa	hypothetical protein	48
D11S-1new	CP001733	2071917	2105791	D11S_2173	p-cluster03063	2087120	2083836	3285	1094 aa	tail protein	52
D11S-1new	CP001733	2071917	2105791	D11S_2174	p-cluster01866	2087133	2087348	216	71 aa	hypothetical protein	48
D11S-1new	CP001733	2071917	2105791	D11S_2175	p-cluster01872	2087549	2087364	186	61 aa	hypothetical protein	51
D11S-1new	CP001733	2071917	2105791	D11S_2176	p-cluster01842	2087977	2087552	426	141 aa	hypothetical protein	44
D11S-1new	CP001733	2071917	2105791	D11S_2177	p-cluster02256	2088809	2088063	747	248 aa	hypothetical protein	47
D11S-1new	CP001733	2071917	2105791	D11S_2178	p-cluster02403	2088987	2088796	192	63 aa	hypothetical protein	46
D11S-1new	CP001733	2071917	2105791	D11S_2179	p-cluster02326	2089423	2088989	435	144 aa	hypothetical protein	54
D11S-1new	CP001733	2071917	2105791	D11S_2180	p-cluster39260	2089830	2089423	408	135 aa	hypothetical protein	53
D11S-1new	CP001733	2071917	2105791	D11S_2181	p-cluster02310	2090261	2089830	432	143 aa	hypothetical protein	51
D11S-1new	CP001733	2071917	2105791	D11S_2182	p-cluster02237	2091264	2090338	927	308 aa	head protein	51
D11S-1new	CP001733	2071917	2105791	D11S_2183	p-cluster02217	2092336	2091257	1080	359 aa	hypothetical protein	51
D11S-1new	CP001733	2071917	2105791	D11S_2184	p-cluster02321	2092979	2092536	444	147 aa	hypothetical protein	48
D11S-1new	CP001733	2071917	2105791	D11S_2185	p-cluster02191	2094439	2093114	1326	441 aa	hypothetical protein	49
D11S-1new	CP001733	2071917	2105791	D11S_2186	p-cluster02183	2096000	2094426	1575	524 aa	hypothetical protein	52
D11S-1new	CP001733	2071917	2105791	D11S_2187	p-cluster02181	2097614	2096010	1605	534 aa	hypothetical protein	49
D11S-1new	CP001733	2071917	2105791	D11S_2188	p-cluster02281	2098189	2097614	576	191 aa	hypothetical protein	45
D11S-1new	CP001733	2071917	2105791	D11S_2189	p-cluster02365	2098511	2098212	300	99 aa	hypothetical protein	52
D11S-1new	CP001733	2071917	2105791	D11S_2190	p-cluster02352	2098850	2098515	336	111 aa	hypothetical protein	43
D11S-1new	CP001733	2071917	2105791	D11S_2191	p-cluster02396	2099065	2098847	219	72 aa	hypothetical protein	47
D11S-1new	CP001733	2071917	2105791	D11S_2193	p-cluster02369	2099469	2099185	285	94 aa	hypothetical protein	42
D11S-1new	CP001733	2071917	2105791	D11S_2194	p-cluster02835	2099695	2099462	234	77 aa	hypothetical protein	47
D11S-1new	CP001733	2071917	2105791	D11S_2195	p-cluster02675	2100543	2099998	546	181 aa	N-acetylmuramoyl-L-alanine amidase	52
D11S-1new	CP001733	2071917	2105791	D11S_2196	p-cluster02298	2101045	2100626	420	139 aa	transcriptional regulator	43
D11S-1new	CP001733	2071917	2105791	D11S_2197	p-cluster02304	2101503	2101042	462	153 aa	hypothetical protein	41
D11S-1new	CP001733	2071917	2105791	D11S_2198	p-cluster02290	2102023	2101481	543	180 aa	hypothetical protein	47
D11S-1new	CP001733	2071917	2105791	D11S_2199	p-cluster03800	2103195	2102620	576	191 aa	phosphohydrolase	39
D11S-1new	CP001733	2071917	2105791	D11S_2201	p-cluster03676	2103759	2103199	561	186 aa	hypothetical protein	36
D11S-1new	CP001733	2071917	2105791	D11S_2202	p-cluster02380	2104038	2103778	261	86 aa	hypothetical protein	38
D11S-1new	CP001733	2071917	2105791	D11S_2203	p-cluster02676	2104587	2104042	546	181 aa	hypothetical protein	40
D11S-1new	CP001733	2071917	2105791	D11S_2204	p-cluster02408	2104769	2104584	186	61 aa	FMN-dependent NADH-azoreductase	45
D11S-1new	CP001733	2071917	2105791	D11S_2205	p-cluster02424	2104933	2104766	168	55 aa	lipoprotein	49
D11S-1new	CP001733	2071917	2105791	D11S_2206	p-cluster07067	2105286	2105077	210	69 aa	hypothetical protein	45
D11S-1new	CP001733	2071917	2105791	D11S_2207	p-cluster02399	2105492	2105289	204	67 aa	hypothetical protein	35
D17P-2new	contig00004	1	4353	D17P2_0302070	p-cluster02095	112	1791	1680	559 aa	phage tail protein	52
D17P-2new	contig00004	1	4353	D17P2_0302075	p-cluster01983	1855	2664	810	269 aa	phage tail protein	51
D17P-2new	contig00004	1	4353	D17P2_0302080	p-cluster04108	2676	2921	246	81 aa	tail assembly protein	52
D17P-2new	contig00004	1	4353	D17P2_0302085	p-cluster15271	2925	3131	207	68 aa	hypothetical protein	46
D17P-2new	contig00004	1	4353	D17P2_0302090	p-cluster37748	3131	4353	1223	407 aa	hypothetical protein	50
D17P-2new	contig00007	3062	30474	D17P2_0302750	p-cluster39238	3832	3482	351	116 aa	DNA-binding protein	40
D17P-2new	contig00007	3062	30474	D17P2_0302755	p-cluster02304	4306	3836	471	156 aa	regulatory protein	41
D17P-2new	contig00007	3062	30474	D17P2_0302760	p-cluster03377	4878	4384	495	164 aa	restriction endonuclease Bsp6I	42
D17P-2new	contig00007	3062	30474	D17P2_0302765	p-cluster39258	5573	4875	699	232 aa	hypothetical protein	44
D17P-2new	contig00007	3062	30474	D17P2_0302770	p-cluster02408	5750	5577	174	57 aa	FMN-dependent NADH-azoreductase	47
D17P-2new	contig00007	3062	30474	D17P2_0302780	p-cluster02876	6118	5927	192	63 aa	hypothetical protein	53
D17P-2new	contig00007	3062	30474	D17P2_0302790	p-cluster02683	6875	6354	522	173 aa	host-nuclease inhibitor protein Gam	51
D17P-2new	contig00007	3062	30474	D17P2_0302795	p-cluster02763	7229	6888	342	113 aa	hypothetical protein	50
D17P-2new	contig00007	3062	30474	D17P2_0302800	p-cluster02558	8411	7233	1179	392 aa	transposase	50
D17P-2new	contig00007	3062	30474	D17P2_0302805	p-cluster02520	10196	8424	1773	590 aa	hypothetical protein	52
D17P-2new	contig00007	3062	30474	D17P2_0302810	p-cluster02585	11152	10208	945	314 aa	hypothetical protein	44
D17P-2new	contig00007	3062	30474	D17P2_0302815	p-cluster02782	11469	11164	306	101 aa	DNA-binding protein	42
D17P-2new	contig00007	3062	30474	D17P2_0302820	p-cluster02889	11660	11481	180	59 aa	hypothetical protein	48
D17P-2new	contig00007	3062	30474	D17P2_0302825	p-cluster02830	11907	11671	237	78 aa	hypothetical protein	49
D17P-2new	contig00007	3062	30474	D17P2_0302830	p-cluster02754	11960	12193	234	77 aa	hypothetical protein	44
D17P-2new	contig00007	3062	30474	D17P2_0302835	p-cluster02045	12392	12751	360	119 aa	DNA-binding protein	37
D17P-2new	contig00007	3062	30474	D17P2_0302840	p-cluster02640	12778	13437	660	219 aa	hypothetical protein	37
D17P-2new	contig00007	3062	30474	D17P2_0302850	p-cluster39237	13548	13919	372	123 aa	hypothetical protein	38
D17P-2new	contig00007	3062	30474	D17P2_0302855	p-cluster38588	14359	14102	258	85 aa	hypothetical protein	44
D17P-2new	contig00007	3062	30474	D17P2_0302860	p-cluster02745	14604	14972	369	122 aa	membrane protein	49
D17P-2new	contig00007	3062	30474	D17P2_0302865	p-cluster02648	15029	15616	588	195 aa	lytic transglycosylase	55
D17P-2new	contig00007	3062	30474	D17P2_0302870	p-cluster02712	15607	16053	447	148 aa	hypothetical protein	51
D17P-2new	contig00007	3062	30474	D17P2_0302875	p-cluster02760	16150	16500	351	116 aa	hypothetical protein	43
D17P-2new	contig00007	3062	30474	D17P2_0302880	p-cluster02783	16502	16807	306	101 aa	hypothetical protein	51
D17P-2new	contig00007	3062	30474	D17P2_0302885	p-cluster02678	16816	17355	540	179 aa	hypothetical protein	47
D17P-2new	contig00007	3062	30474	D17P2_0302890	p-cluster02181	17355	18965	1611	536 aa	hypothetical protein	52
D17P-2new	contig00007	3062	30474	D17P2_0302895	p-cluster02531	18969	20471	1503	500 aa	portal protein	52
D17P-2new	contig00007	3062	30474	D17P2_0302900	p-cluster02547	20464	21717	1254	417 aa	hypothetical protein	51
D17P-2new	contig00007	3062	30474	D17P2_0302905	p-cluster02692	21820	22311	492	163 aa	hypothetical protein	52
D17P-2new	contig00007	3062	30474	D17P2_0302910	p-cluster02576	22537	23565	1029	342 aa	peptidase	52
D17P-2new	contig00007	3062	30474	D17P2_0302915	p-cluster02749	23562	23927	366	121 aa	hypothetical protein	51
D17P-2new	contig00007	3062	30474	D17P2_0302920	p-cluster02589	23990	24916	927	308 aa	phage capsid protein	48
D17P-2new	contig00007	3062	30474	D17P2_0302925	p-cluster02335	24926	25438	513	170 aa	hypothetical protein	53
D17P-2new	contig00007	3062	30474	D17P2_0302930	p-cluster02713	25438	25884	447	148 aa	hypothetical protein	49
D17P-2new	contig00007	3062	30474	D17P2_0302935	p-cluster02796	25881	26153	273	90 aa	hypothetical protein	51
D17P-2new	contig00007	3062	30474	D17P2_0302940	p-cluster02256	26154	26900	747	248 aa	hypothetical protein	46
D17P-2new	contig00007	3062	30474	D17P2_0302945	p-cluster01842	26959	27381	423	140 aa	hypothetical protein	46
D17P-2new	contig00007	3062	30474	D17P2_0302950	p-cluster01872	27384	27572	189	62 aa	hypothetical protein	52
D17P-2new	contig00007	3062	30474	D17P2_0302955	p-cluster01866	27802	27587	216	71 aa	hypothetical protein	50
D17P-2new	contig00007	3062	30474	D17P2_0302960	p-cluster03063	27815	30474	2660	886 aa	tail protein	50
D17P-2new	contig00012	3546	30336	D17P2_0305280	p-cluster38091	4811	4113	699	232 aa	transcriptional regulator	45
D17P-2new	contig00012	3546	30336	D17P2_0305285	p-cluster02387	5021	5272	252	83 aa	Nlp family transcriptional regulator	42
D17P-2new	contig00012	3546	30336	D17P2_0305290	p-cluster02169	5287	7305	2019	672 aa	DDE endonuclease	50
D17P-2new	contig00012	3546	30336	D17P2_0305295	p-cluster02238	7340	8260	921	306 aa	DNA transposition protein	48
D17P-2new	contig00012	3546	30336	D17P2_0305300	p-cluster02393	8257	8487	231	76 aa	hypothetical protein	51
D17P-2new	contig00012	3546	30336	D17P2_0305305	p-cluster39257	8503	9126	624	207 aa	sulfate transporter	49
D17P-2new	contig00012	3546	30336	D17P2_0305310	p-cluster02399	9137	9340	204	67 aa	hypothetical protein	35
D17P-2new	contig00012	3546	30336	D17P2_0305315	p-cluster07067	9343	9552	210	69 aa	hypothetical protein	45
D17P-2new	contig00012	3546	30336	D17P2_0305320	p-cluster02424	9684	9851	168	55 aa	lipoprotein	49
D17P-2new	contig00012	3546	30336	D17P2_0305325	p-cluster02408	9848	10033	186	61 aa	FMN-dependent NADH-azoreductase	45
D17P-2new	contig00012	3546	30336	D17P2_0305330	p-cluster02676	10030	10575	546	181 aa	hypothetical protein	40
D17P-2new	contig00012	3546	30336	D17P2_0305335	p-cluster02380	10579	10839	261	86 aa	hypothetical protein	38
D17P-2new	contig00012	3546	30336	D17P2_0305340	p-cluster03676	10857	11417	561	186 aa	hypothetical protein	36
D17P-2new	contig00012	3546	30336	D17P2_0305345	p-cluster39258	11421	12125	705	234 aa	hypothetical protein	41
D17P-2new	contig00012	3546	30336	D17P2_0305350	p-cluster04085	12122	12442	321	106 aa	hypothetical protein	40
D17P-2new	contig00012	3546	30336	D17P2_0305355	p-cluster02290	12768	13310	543	180 aa	hypothetical protein	47
D17P-2new	contig00012	3546	30336	D17P2_0305360	p-cluster02304	13288	13749	462	153 aa	hypothetical protein	41
D17P-2new	contig00012	3546	30336	D17P2_0305365	p-cluster02298	13746	14165	420	139 aa	transcriptional regulator	43
D17P-2new	contig00012	3546	30336	D17P2_0305370	p-cluster02675	14248	14793	546	181 aa	N-acetylmuramoyl-L-alanine amidase	52
D17P-2new	contig00012	3546	30336	D17P2_0305375	p-cluster39259	14797	15012	216	71 aa	hypothetical protein	40
D17P-2new	contig00012	3546	30336	D17P2_0305380	p-cluster02835	15096	15329	234	77 aa	hypothetical protein	47
D17P-2new	contig00012	3546	30336	D17P2_0305385	p-cluster02369	15322	15606	285	94 aa	hypothetical protein	42
D17P-2new	contig00012	3546	30336	D17P2_0305395	p-cluster02396	15726	15944	219	72 aa	hypothetical protein	47
D17P-2new	contig00012	3546	30336	D17P2_0305400	p-cluster02352	15941	16276	336	111 aa	hypothetical protein	43
D17P-2new	contig00012	3546	30336	D17P2_0305405	p-cluster02365	16280	16579	300	99 aa	hypothetical protein	52
D17P-2new	contig00012	3546	30336	D17P2_0305410	p-cluster02281	16602	17177	576	191 aa	hypothetical protein	45
D17P-2new	contig00012	3546	30336	D17P2_0305415	p-cluster02181	17240	18781	1542	513 aa	hypothetical protein	49
D17P-2new	contig00012	3546	30336	D17P2_0305420	p-cluster02183	18791	20365	1575	524 aa	hypothetical protein	51
D17P-2new	contig00012	3546	30336	D17P2_0305425	p-cluster02191	20352	21677	1326	441 aa	hypothetical protein	49
D17P-2new	contig00012	3546	30336	D17P2_0305430	p-cluster02321	21812	22255	444	147 aa	hypothetical protein	48
D17P-2new	contig00012	3546	30336	D17P2_0305435	p-cluster02217	22455	23534	1080	359 aa	hypothetical protein	50
D17P-2new	contig00012	3546	30336	D17P2_0305440	p-cluster02237	23527	24453	927	308 aa	head protein	52
D17P-2new	contig00012	3546	30336	D17P2_0305445	p-cluster02310	24506	24961	456	151 aa	hypothetical protein	50
D17P-2new	contig00012	3546	30336	D17P2_0305450	p-cluster39260	24961	25368	408	135 aa	hypothetical protein	53
D17P-2new	contig00012	3546	30336	D17P2_0305455	p-cluster02326	25368	25802	435	144 aa	hypothetical protein	54
D17P-2new	contig00012	3546	30336	D17P2_0305460	p-cluster02403	25804	26001	198	65 aa	hypothetical protein	46
D17P-2new	contig00012	3546	30336	D17P2_0305465	p-cluster02256	25988	26734	747	248 aa	hypothetical protein	47
D17P-2new	contig00012	3546	30336	D17P2_0305470	p-cluster01842	26820	27245	426	141 aa	hypothetical protein	44
D17P-2new	contig00012	3546	30336	D17P2_0305475	p-cluster01872	27248	27433	186	61 aa	hypothetical protein	51
D17P-2new	contig00012	3546	30336	D17P2_0305480	p-cluster01866	27664	27449	216	71 aa	hypothetical protein	48
D17P-2new	contig00012	3546	30336	D17P2_0305485	p-cluster03063	27677	30336	2660	886 aa	tail protein	52
D17P-2new	contig00024	1	4351	D17P2_0307905	p-cluster02095	112	1791	1680	559 aa	phage tail protein	51
D17P-2new	contig00024	1	4351	D17P2_0307910	p-cluster01983	1856	2665	810	269 aa	phage tail protein	50
D17P-2new	contig00024	1	4351	D17P2_0307915	p-cluster04108	2677	2922	246	81 aa	tail assembly protein	50
D17P-2new	contig00024	1	4351	D17P2_0307920	p-cluster15271	2926	3132	207	68 aa	hypothetical protein	45
D17P-2new	contig00024	1	4351	D17P2_0307925	p-cluster37748	3132	4351	1220	406 aa	hypothetical protein	50
D17P-3new	contig00015	1	27050	D17P3_0301325	p-cluster03063	3307	23	3285	1094 aa	tail protein	52
D17P-3new	contig00015	1	27050	D17P3_0301330	p-cluster01866	3320	3535	216	71 aa	hypothetical protein	48
D17P-3new	contig00015	1	27050	D17P3_0301335	p-cluster01872	3736	3551	186	61 aa	hypothetical protein	51
D17P-3new	contig00015	1	27050	D17P3_0301340	p-cluster01842	4164	3739	426	141 aa	hypothetical protein	44
D17P-3new	contig00015	1	27050	D17P3_0301345	p-cluster02256	4996	4250	747	248 aa	hypothetical protein	47
D17P-3new	contig00015	1	27050	D17P3_0301350	p-cluster02403	5180	4983	198	65 aa	hypothetical protein	46
D17P-3new	contig00015	1	27050	D17P3_0301355	p-cluster02326	5616	5182	435	144 aa	hypothetical protein	54
D17P-3new	contig00015	1	27050	D17P3_0301360	p-cluster39260	6023	5616	408	135 aa	hypothetical protein	53
D17P-3new	contig00015	1	27050	D17P3_0301365	p-cluster02310	6478	6023	456	151 aa	hypothetical protein	50
D17P-3new	contig00015	1	27050	D17P3_0301370	p-cluster02237	7457	6531	927	308 aa	head protein	52
D17P-3new	contig00015	1	27050	D17P3_0301375	p-cluster02217	8529	7450	1080	359 aa	hypothetical protein	51
D17P-3new	contig00015	1	27050	D17P3_0301380	p-cluster02321	9172	8729	444	147 aa	hypothetical protein	48
D17P-3new	contig00015	1	27050	D17P3_0301385	p-cluster02191	10632	9307	1326	441 aa	hypothetical protein	49
D17P-3new	contig00015	1	27050	D17P3_0301390	p-cluster02183	12193	10619	1575	524 aa	hypothetical protein	51
D17P-3new	contig00015	1	27050	D17P3_0301395	p-cluster02181	13744	12203	1542	513 aa	hypothetical protein	49
D17P-3new	contig00015	1	27050	D17P3_0301400	p-cluster02281	14382	13807	576	191 aa	hypothetical protein	45
D17P-3new	contig00015	1	27050	D17P3_0301405	p-cluster02365	14704	14405	300	99 aa	hypothetical protein	52
D17P-3new	contig00015	1	27050	D17P3_0301410	p-cluster02352	15043	14708	336	111 aa	hypothetical protein	43
D17P-3new	contig00015	1	27050	D17P3_0301415	p-cluster02396	15258	15040	219	72 aa	hypothetical protein	47
D17P-3new	contig00015	1	27050	D17P3_0301425	p-cluster02369	15662	15378	285	94 aa	hypothetical protein	42
D17P-3new	contig00015	1	27050	D17P3_0301430	p-cluster02835	15888	15655	234	77 aa	hypothetical protein	47
D17P-3new	contig00015	1	27050	D17P3_0301435	p-cluster39259	16187	15972	216	71 aa	hypothetical protein	40
D17P-3new	contig00015	1	27050	D17P3_0301440	p-cluster02675	16736	16191	546	181 aa	N-acetylmuramoyl-L-alanine amidase	52
D17P-3new	contig00015	1	27050	D17P3_0301445	p-cluster02298	17238	16819	420	139 aa	transcriptional regulator	43
D17P-3new	contig00015	1	27050	D17P3_0301450	p-cluster02304	17696	17235	462	153 aa	hypothetical protein	41
D17P-3new	contig00015	1	27050	D17P3_0301455	p-cluster02290	18216	17674	543	180 aa	hypothetical protein	47
D17P-3new	contig00015	1	27050	D17P3_0301460	p-cluster04085	18862	18542	321	106 aa	hypothetical protein	40
D17P-3new	contig00015	1	27050	D17P3_0301465	p-cluster39258	19563	18859	705	234 aa	hypothetical protein	41
D17P-3new	contig00015	1	27050	D17P3_0301470	p-cluster03676	20127	19567	561	186 aa	hypothetical protein	36
D17P-3new	contig00015	1	27050	D17P3_0301475	p-cluster02380	20405	20145	261	86 aa	hypothetical protein	38
D17P-3new	contig00015	1	27050	D17P3_0301480	p-cluster02676	20954	20409	546	181 aa	hypothetical protein	40
D17P-3new	contig00015	1	27050	D17P3_0301485	p-cluster02408	21136	20951	186	61 aa	FMN-dependent NADH-azoreductase	45
D17P-3new	contig00015	1	27050	D17P3_0301490	p-cluster02424	21300	21133	168	55 aa	lipoprotein	49
D17P-3new	contig00015	1	27050	D17P3_0301495	p-cluster07067	21653	21444	210	69 aa	hypothetical protein	45
D17P-3new	contig00015	1	27050	D17P3_0301500	p-cluster02399	21859	21656	204	67 aa	hypothetical protein	35
D17P-3new	contig00015	1	27050	D17P3_0301505	p-cluster39257	22493	21870	624	207 aa	sulfate transporter	49
D17P-3new	contig00015	1	27050	D17P3_0301510	p-cluster02393	22739	22509	231	76 aa	hypothetical protein	51
D17P-3new	contig00015	1	27050	D17P3_0301515	p-cluster02238	23656	22736	921	306 aa	DNA transposition protein	48
D17P-3new	contig00015	1	27050	D17P3_0301520	p-cluster02169	25709	23691	2019	672 aa	DDE endonuclease	50
D17P-3new	contig00015	1	27050	D17P3_0301525	p-cluster02387	25975	25724	252	83 aa	Nlp family transcriptional regulator	42
D17P-3new	contig00015	1	27050	D17P3_0301530	p-cluster38091	26185	26883	699	232 aa	transcriptional regulator	45
D17P-3new	contig00039	11511	40136	D17P3_0304725	p-cluster39238	12853	12503	351	116 aa	DNA-binding protein	40
D17P-3new	contig00039	11511	40136	D17P3_0304730	p-cluster02304	13327	12857	471	156 aa	regulatory protein	41
D17P-3new	contig00039	11511	40136	D17P3_0304735	p-cluster03377	13899	13405	495	164 aa	restriction endonuclease Bsp6I	42
D17P-3new	contig00039	11511	40136	D17P3_0304740	p-cluster39258	14594	13896	699	232 aa	hypothetical protein	44
D17P-3new	contig00039	11511	40136	D17P3_0304745	p-cluster02408	14771	14598	174	57 aa	FMN-dependent NADH-azoreductase	47
D17P-3new	contig00039	11511	40136	D17P3_0304755	p-cluster02876	15139	14948	192	63 aa	hypothetical protein	53
D17P-3new	contig00039	11511	40136	D17P3_0304765	p-cluster02683	15896	15375	522	173 aa	host-nuclease inhibitor protein Gam	51
D17P-3new	contig00039	11511	40136	D17P3_0304770	p-cluster02763	16250	15909	342	113 aa	hypothetical protein	50
D17P-3new	contig00039	11511	40136	D17P3_0304775	p-cluster02558	17432	16254	1179	392 aa	transposase	50
D17P-3new	contig00039	11511	40136	D17P3_0304780	p-cluster02520	19217	17445	1773	590 aa	hypothetical protein	52
D17P-3new	contig00039	11511	40136	D17P3_0304785	p-cluster02585	20173	19229	945	314 aa	hypothetical protein	44
D17P-3new	contig00039	11511	40136	D17P3_0304790	p-cluster02782	20490	20185	306	101 aa	DNA-binding protein	42
D17P-3new	contig00039	11511	40136	D17P3_0304795	p-cluster02889	20681	20502	180	59 aa	hypothetical protein	48
D17P-3new	contig00039	11511	40136	D17P3_0304800	p-cluster02830	20928	20692	237	78 aa	hypothetical protein	49
D17P-3new	contig00039	11511	40136	D17P3_0304805	p-cluster02754	20981	21214	234	77 aa	hypothetical protein	44
D17P-3new	contig00039	11511	40136	D17P3_0304810	p-cluster02045	21413	21772	360	119 aa	DNA-binding protein	37
D17P-3new	contig00039	11511	40136	D17P3_0304815	p-cluster02640	21799	22458	660	219 aa	hypothetical protein	37
D17P-3new	contig00039	11511	40136	D17P3_0304825	p-cluster39237	22569	22940	372	123 aa	hypothetical protein	38
D17P-3new	contig00039	11511	40136	D17P3_0304830	p-cluster38588	23380	23123	258	85 aa	hypothetical protein	44
D17P-3new	contig00039	11511	40136	D17P3_0304835	p-cluster02745	23625	23993	369	122 aa	membrane protein	49
D17P-3new	contig00039	11511	40136	D17P3_0304840	p-cluster02648	24050	24637	588	195 aa	lytic transglycosylase	55
D17P-3new	contig00039	11511	40136	D17P3_0304845	p-cluster02712	24628	25074	447	148 aa	hypothetical protein	51
D17P-3new	contig00039	11511	40136	D17P3_0304850	p-cluster02760	25171	25521	351	116 aa	hypothetical protein	43
D17P-3new	contig00039	11511	40136	D17P3_0304855	p-cluster02783	25523	25828	306	101 aa	hypothetical protein	51
D17P-3new	contig00039	11511	40136	D17P3_0304860	p-cluster02678	25837	26376	540	179 aa	hypothetical protein	48
D17P-3new	contig00039	11511	40136	D17P3_0304865	p-cluster02181	26376	27986	1611	536 aa	hypothetical protein	52
D17P-3new	contig00039	11511	40136	D17P3_0304870	p-cluster02531	27990	29492	1503	500 aa	portal protein	52
D17P-3new	contig00039	11511	40136	D17P3_0304875	p-cluster02547	29485	30738	1254	417 aa	hypothetical protein	51
D17P-3new	contig00039	11511	40136	D17P3_0304880	p-cluster02692	30841	31332	492	163 aa	hypothetical protein	52
D17P-3new	contig00039	11511	40136	D17P3_0304885	p-cluster02576	31558	32586	1029	342 aa	peptidase	52
D17P-3new	contig00039	11511	40136	D17P3_0304890	p-cluster02749	32583	32948	366	121 aa	hypothetical protein	51
D17P-3new	contig00039	11511	40136	D17P3_0304895	p-cluster02589	33011	33937	927	308 aa	phage capsid protein	48
D17P-3new	contig00039	11511	40136	D17P3_0304900	p-cluster02335	33947	34459	513	170 aa	hypothetical protein	53
D17P-3new	contig00039	11511	40136	D17P3_0304905	p-cluster02713	34459	34905	447	148 aa	hypothetical protein	49
D17P-3new	contig00039	11511	40136	D17P3_0304910	p-cluster02796	34902	35174	273	90 aa	hypothetical protein	51
D17P-3new	contig00039	11511	40136	D17P3_0304915	p-cluster02256	35175	35921	747	248 aa	hypothetical protein	46
D17P-3new	contig00039	11511	40136	D17P3_0304920	p-cluster01842	35980	36402	423	140 aa	hypothetical protein	46
D17P-3new	contig00039	11511	40136	D17P3_0304925	p-cluster01872	36405	36593	189	62 aa	hypothetical protein	52
D17P-3new	contig00039	11511	40136	D17P3_0304930	p-cluster01866	36823	36608	216	71 aa	hypothetical protein	50
D17P-3new	contig00039	11511	40136	D17P3_0304935	p-cluster03063	36836	40114	3279	1092 aa	tail protein	51
HK1651gb	CP007502	288137	313132	CF65_00426	p-cluster38188	288167	288268	102	33 aa	competence protein ComM, putative	52
HK1651gb	CP007502	288137	313132	CF65_00427	p-cluster01934	288370	290019	1650	549 aa	hypothetical protein	37
HK1651gb	CP007502	288137	313132	CF65_00428	p-cluster38187	290106	289993	114	37 aa	hypothetical protein	38
HK1651gb	CP007502	288137	313132	CF65_00429	p-cluster02199	290707	291954	1248	415 aa	hypothetical protein	33
HK1651gb	CP007502	288137	313132	CF65_00430	p-cluster38186	292570	293253	684	227 aa	hypothetical protein	35
HK1651gb	CP007502	288137	313132	CF65_00431	p-cluster02247	294018	293191	828	275 aa	hypothetical protein	35
HK1651gb	CP007502	288137	313132	CF65_00432	p-cluster02642	294693	294034	660	219 aa	hypothetical protein	31
HK1651gb	CP007502	288137	313132	CF65_00434	p-cluster02156	294965	300940	5976	1991 aa	hypothetical protein	47
HK1651gb	CP007502	288137	313132	CF65_00435	p-cluster02297	300944	301459	516	171 aa	hypothetical protein	26
HK1651gb	CP007502	288137	313132	CF65_00436	p-cluster38583	301878	302162	285	94 aa	hypothetical protein	31
HK1651gb	CP007502	288137	313132	CF65_00437	p-cluster02244	303135	302281	855	284 aa	hypothetical protein	33
HK1651gb	CP007502	288137	313132	CF65_00438	p-cluster02603	303976	303128	849	282 aa	hypothetical protein	35
HK1651gb	CP007502	288137	313132	CF65_00439	p-cluster02530	305498	303918	1581	526 aa	hypothetical protein	37
HK1651gb	CP007502	288137	313132	CF65_00440	p-cluster04106	305540	305848	309	102 aa	hypothetical protein	32
HK1651gb	CP007502	288137	313132	CF65_00442	p-cluster01612	307741	306326	1416	471 aa	hypothetical protein	38
HK1651gb	CP007502	288137	313132	CF65_00443	p-cluster12471	308856	307738	1119	372 aa	hypothetical protein	39
HK1651gb	CP007502	288137	313132	CF65_00444	p-cluster01285	309707	308814	894	297 aa	hypothetical protein	40
HK1651gb	CP007502	288137	313132	CF65_00446	p-cluster01500	311626	309707	1920	639 aa	hypothetical protein	41
HK1651gb	CP007502	288137	313132	CF65_00447	p-cluster02641	312281	311619	663	220 aa	hypothetical protein	39
HK1651gb	CP007502	288137	313132	CF65_00448	p-cluster35447	312408	313121	714	237 aa	competence protein ComM, putative	49
I23Cnew	contig00012	73591	99433	I23C_0302570	p-cluster02641	74442	75104	663	220 aa	TnsA endonuclease	39
I23Cnew	contig00012	73591	99433	I23C_0302575	p-cluster01500	75097	77016	1920	639 aa	transposase	41
I23Cnew	contig00012	73591	99433	I23C_0302580	p-cluster01285	77016	77909	894	297 aa	transposase	40
I23Cnew	contig00012	73591	99433	I23C_0302585	p-cluster12471	77867	78985	1119	372 aa	hypothetical protein	39
I23Cnew	contig00012	73591	99433	I23C_0302590	p-cluster01612	78946	80397	1452	483 aa	hypothetical protein	38
I23Cnew	contig00012	73591	99433	I23C_0302595	p-cluster02070	80521	80739	219	72 aa	tRNA delta(2)-isopentenylpyrophosphate transferase	31
I23Cnew	contig00012	73591	99433	I23C_0302600	p-cluster04106	81183	80875	309	102 aa	hypothetical protein	32
I23Cnew	contig00012	73591	99433	I23C_0302610	p-cluster02603	82746	83594	849	282 aa	chromosome partitioning protein ParB	35
I23Cnew	contig00012	73591	99433	I23C_0302615	p-cluster02244	83587	84441	855	284 aa	RepB plasmid partition	33
I23Cnew	contig00012	73591	99433	I23C_0302625	p-cluster14865	85108	84911	198	65 aa	hypothetical protein	29
I23Cnew	contig00012	73591	99433	I23C_0302630	p-cluster02297	85778	85263	516	171 aa	hypothetical protein	26
I23Cnew	contig00012	73591	99433	I23C_0302635	p-cluster02156	91757	85782	5976	1991 aa	type IV secretion protein Rhs	47
I23Cnew	contig00012	73591	99433	I23C_0302640	p-cluster02642	92029	92688	660	219 aa	DNA methylase	31
I23Cnew	contig00012	73591	99433	I23C_0302645	p-cluster02247	92704	93531	828	275 aa	8-oxoguanine DNA glycosylase	36
I23Cnew	contig00012	73591	99433	I23C_0302650	p-cluster02665	94732	94136	597	198 aa	ExsB family protein	37
I23Cnew	contig00012	73591	99433	I23C_0302655	p-cluster02199	96015	94768	1248	415 aa	nucleoside 2-deoxyribosyltransferase	33
I23Cnew	contig00012	73591	99433	I23C_0302660	p-cluster08593	96375	96025	351	116 aa	hypothetical protein	35
I23Cnew	contig00012	73591	99433	I23C_0302665	p-cluster01934	98351	96603	1749	582 aa	hypothetical protein	36
I23Cnew	contig00031	215022	220348	I23C_0306250	p-cluster04141	215308	215550	243	80 aa	hypothetical protein	40
I23Cnew	contig00031	215022	220348	I23C_0306255	p-cluster38633	216460	215612	849	282 aa	hypothetical protein	37
I23Cnew	contig00031	215022	220348	I23C_0306260	p-cluster03068	219415	216635	2781	926 aa	phage tail protein	48
I23Cnew	contig00031	215022	220348	I23C_0306265	p-cluster15271	219621	219415	207	68 aa	hypothetical protein	47
I23Cnew	contig00031	215022	220348	I23C_0306270	p-cluster04108	219870	219625	246	81 aa	tail assembly protein	52
RHAAInew	contig00005	1	36251	RHAA2_05185	p-cluster03800	934	359	576	191 aa	phosphohydrolase	40
RHAAInew	contig00005	1	36251	RHAA2_05190	p-cluster03676	1498	938	561	186 aa	hypothetical protein	34
RHAAInew	contig00005	1	36251	RHAA2_05195	p-cluster38297	1884	1507	378	125 aa	hypothetical protein	33
RHAAInew	contig00005	1	36251	RHAA2_05200	p-cluster02408	2119	1928	192	63 aa	FMN-dependent NADH-azoreductase	43
RHAAInew	contig00005	1	36251	RHAA2_05210	p-cluster02876	2666	2475	192	63 aa	hypothetical protein	52
RHAAInew	contig00005	1	36251	RHAA2_05220	p-cluster02683	3423	2902	522	173 aa	host-nuclease inhibitor protein Gam	52
RHAAInew	contig00005	1	36251	RHAA2_05225	p-cluster02763	3777	3436	342	113 aa	hypothetical protein	51
RHAAInew	contig00005	1	36251	RHAA2_05230	p-cluster02558	4958	3780	1179	392 aa	transposase	51
RHAAInew	contig00005	1	36251	RHAA2_05235	p-cluster02520	6743	4971	1773	590 aa	integrase	52
RHAAInew	contig00005	1	36251	RHAA2_05240	p-cluster02585	7699	6755	945	314 aa	hypothetical protein	46
RHAAInew	contig00005	1	36251	RHAA2_05245	p-cluster02782	8016	7711	306	101 aa	DNA-binding protein	44
RHAAInew	contig00005	1	36251	RHAA2_05255	p-cluster12875	8642	8334	309	102 aa	hypothetical protein	36
RHAAInew	contig00005	1	36251	RHAA2_05260	p-cluster02830	8913	8674	240	79 aa	hypothetical protein	48
RHAAInew	contig00005	1	36251	RHAA2_05265	p-cluster38296	8975	9349	375	124 aa	hypothetical protein	44
RHAAInew	contig00005	1	36251	RHAA2_05270	p-cluster02045	9512	9868	357	118 aa	DNA-binding protein	41
RHAAInew	contig00005	1	36251	RHAA2_05275	p-cluster38295	9901	10878	978	325 aa	hypothetical protein	37
RHAAInew	contig00005	1	36251	RHAA2_05280	p-cluster38588	11186	10929	258	85 aa	hypothetical protein	47
RHAAInew	contig00005	1	36251	RHAA2_05285	p-cluster02745	11431	11799	369	122 aa	membrane protein	50
RHAAInew	contig00005	1	36251	RHAA2_05290	p-cluster02648	11856	12443	588	195 aa	lytic transglycosylase	54
RHAAInew	contig00005	1	36251	RHAA2_05295	p-cluster02712	12434	12880	447	148 aa	hypothetical protein	51
RHAAInew	contig00005	1	36251	RHAA2_05305	p-cluster02760	12977	13327	351	116 aa	hypothetical protein	44
RHAAInew	contig00005	1	36251	RHAA2_05310	p-cluster02783	13329	13634	306	101 aa	hypothetical protein	51
RHAAInew	contig00005	1	36251	RHAA2_05315	p-cluster02678	13643	14182	540	179 aa	phage terminase, small subunit	49
RHAAInew	contig00005	1	36251	RHAA2_05320	p-cluster02181	14182	15792	1611	536 aa	Mu-like prophage FluMu protein gp28	52
RHAAInew	contig00005	1	36251	RHAA2_05325	p-cluster02531	15795	17297	1503	500 aa	portal protein	52
RHAAInew	contig00005	1	36251	RHAA2_05330	p-cluster02547	17290	18543	1254	417 aa	hypothetical protein	52
RHAAInew	contig00005	1	36251	RHAA2_05335	p-cluster02692	18646	19137	492	163 aa	hypothetical protein	51
RHAAInew	contig00005	1	36251	RHAA2_05340	p-cluster02576	19365	20393	1029	342 aa	peptidase	52
RHAAInew	contig00005	1	36251	RHAA2_05345	p-cluster02749	20390	20755	366	121 aa	hypothetical protein	51
RHAAInew	contig00005	1	36251	RHAA2_05350	p-cluster02589	20818	21744	927	308 aa	phage capsid protein	49
RHAAInew	contig00005	1	36251	RHAA2_05355	p-cluster02335	21754	22266	513	170 aa	hypothetical protein	52
RHAAInew	contig00005	1	36251	RHAA2_05360	p-cluster02713	22266	22712	447	148 aa	hypothetical protein	49
RHAAInew	contig00005	1	36251	RHAA2_05365	p-cluster02796	22709	22981	273	90 aa	hypothetical protein	52
RHAAInew	contig00005	1	36251	RHAA2_05370	p-cluster02256	22982	23728	747	248 aa	hypothetical protein	47
RHAAInew	contig00005	1	36251	RHAA2_05375	p-cluster01842	23775	24194	420	139 aa	hypothetical protein	46
RHAAInew	contig00005	1	36251	RHAA2_05385	p-cluster01855	24622	24407	216	71 aa	hypothetical protein	47
RHAAInew	contig00005	1	36251	RHAA2_05390	p-cluster03063	24636	27926	3291	1096 aa	tail protein	48
RHAAInew	contig00005	1	36251	RHAA2_05395	p-cluster02582	27939	28937	999	332 aa	hypothetical protein	47
RHAAInew	contig00005	1	36251	RHAA2_05400	p-cluster03301	28940	29902	963	320 aa	hypothetical protein	43
RHAAInew	contig00005	1	36251	RHAA2_05405	p-cluster02095	29908	31599	1692	563 aa	phage tail protein	46
RHAAInew	contig00005	1	36251	RHAA2_05410	p-cluster01983	31623	32429	807	268 aa	phage tail protein	46
RHAAInew	contig00005	1	36251	RHAA2_05415	p-cluster04108	32451	32699	249	82 aa	tail assembly protein	47
RHAAInew	contig00005	1	36251	RHAA2_05420	p-cluster15271	32704	32916	213	70 aa	hypothetical protein	44
RHAAInew	contig00005	1	36251	RHAA2_05425	p-cluster03068	32916	35639	2724	907 aa	phage tail protein	43
RHAAInew	contig00005	1	36251	RHAA2_05430	p-cluster38633	35814	36251	438	146 aa	hypothetical protein	39
RHAAInew	contig00011	393193	435163	RHAA2_10985	p-cluster38240	393405	393923	519	172 aa	antirepressor	41
RHAAInew	contig00011	393193	435163	RHAA2_10990	p-cluster38239	393968	395074	1107	368 aa	hypothetical protein	46
RHAAInew	contig00011	393193	435163	RHAA2_10995	p-cluster38238	395088	395537	450	149 aa	hypothetical protein	48
RHAAInew	contig00011	393193	435163	RHAA2_11000	p-cluster38237	395548	396462	915	304 aa	hypothetical protein	45
RHAAInew	contig00011	393193	435163	RHAA2_11005	p-cluster38236	396473	396832	360	119 aa	hypothetical protein	47
RHAAInew	contig00011	393193	435163	RHAA2_11010	p-cluster38235	396833	397279	447	148 aa	hypothetical protein	47
RHAAInew	contig00011	393193	435163	RHAA2_11015	p-cluster38234	397276	397647	372	123 aa	hypothetical protein	44
RHAAInew	contig00011	393193	435163	RHAA2_11020	p-cluster39238	398197	397847	351	116 aa	DNA-binding protein	40
RHAAInew	contig00011	393193	435163	RHAA2_11025	p-cluster02304	398665	398201	465	154 aa	regulatory protein	41
RHAAInew	contig00011	393193	435163	RHAA2_11035	p-cluster38633	399852	399022	831	276 aa	hypothetical protein	50
RHAAInew	contig00011	393193	435163	RHAA2_11045	p-cluster03068	403209	400426	2784	927 aa	phage tail protein	51
RHAAInew	contig00011	393193	435163	RHAA2_11050	p-cluster15271	403415	403209	207	68 aa	hypothetical protein	46
RHAAInew	contig00011	393193	435163	RHAA2_11055	p-cluster04108	403664	403419	246	81 aa	tail assembly protein	54
RHAAInew	contig00011	393193	435163	RHAA2_11060	p-cluster01983	404485	403676	810	269 aa	phage tail protein	52
RHAAInew	contig00011	393193	435163	RHAA2_11065	p-cluster02095	406228	404549	1680	559 aa	phage tail protein	52
RHAAInew	contig00011	393193	435163	RHAA2_11070	p-cluster03301	407215	406232	984	327 aa	hypothetical protein	49
RHAAInew	contig00011	393193	435163	RHAA2_11075	p-cluster02582	408171	407215	957	318 aa	hypothetical protein	48
RHAAInew	contig00011	393193	435163	RHAA2_11080	p-cluster03063	411463	408179	3285	1094 aa	tail protein	52
RHAAInew	contig00011	393193	435163	RHAA2_11085	p-cluster01866	411476	411691	216	71 aa	hypothetical protein	50
RHAAInew	contig00011	393193	435163	RHAA2_11090	p-cluster01842	412322	411897	426	141 aa	hypothetical protein	45
RHAAInew	contig00011	393193	435163	RHAA2_11095	p-cluster02256	413153	412407	747	248 aa	hypothetical protein	46
RHAAInew	contig00011	393193	435163	RHAA2_11100	p-cluster02403	413334	413140	195	64 aa	hypothetical protein	49
RHAAInew	contig00011	393193	435163	RHAA2_11105	p-cluster02326	413770	413336	435	144 aa	hypothetical protein	53
RHAAInew	contig00011	393193	435163	RHAA2_11110	p-cluster39260	414177	413770	408	135 aa	Mu-like prophage FluMu protein gp36	55
RHAAInew	contig00011	393193	435163	RHAA2_11115	p-cluster02310	414608	414177	432	143 aa	hypothetical protein	51
RHAAInew	contig00011	393193	435163	RHAA2_11120	p-cluster02237	415611	414685	927	308 aa	head protein	52
RHAAInew	contig00011	393193	435163	RHAA2_11125	p-cluster02217	416690	415611	1080	359 aa	Mu-like prophage FluMu I protein	51
RHAAInew	contig00011	393193	435163	RHAA2_11130	p-cluster02321	417311	416868	444	147 aa	Mu-like prophage FluMu G protein 1	46
RHAAInew	contig00011	393193	435163	RHAA2_11135	p-cluster02191	418764	417427	1338	445 aa	Mu-like prophage FluMu F protein	52
RHAAInew	contig00011	393193	435163	RHAA2_11140	p-cluster02183	420328	418751	1578	525 aa	Mu-like prophage FluMu protein gp29	52
RHAAInew	contig00011	393193	435163	RHAA2_11145	p-cluster02181	421882	420338	1545	514 aa	Mu-like prophage FluMu protein gp28	50
RHAAInew	contig00011	393193	435163	RHAA2_11150	p-cluster02281	422517	421948	570	189 aa	Mu-like prophage FluMu protein gp27	48
RHAAInew	contig00011	393193	435163	RHAA2_11155	p-cluster02365	422842	422540	303	100 aa	hypothetical protein	51
RHAAInew	contig00011	393193	435163	RHAA2_11160	p-cluster02352	423178	422843	336	111 aa	hypothetical protein	44
RHAAInew	contig00011	393193	435163	RHAA2_11165	p-cluster02396	423393	423175	219	72 aa	hypothetical protein	47
RHAAInew	contig00011	393193	435163	RHAA2_11175	p-cluster02369	423800	423513	288	95 aa	hypothetical protein	38
RHAAInew	contig00011	393193	435163	RHAA2_11180	p-cluster02835	424024	423797	228	75 aa	hypothetical protein	46
RHAAInew	contig00011	393193	435163	RHAA2_11185	p-cluster02675	424713	424168	546	181 aa	N-acetylmuramoyl-L-alanine amidase	52
RHAAInew	contig00011	393193	435163	RHAA2_11190	p-cluster02298	425212	424793	420	139 aa	transcriptional regulator	44
RHAAInew	contig00011	393193	435163	RHAA2_11195	p-cluster02304	425670	425209	462	153 aa	hypothetical protein	42
RHAAInew	contig00011	393193	435163	RHAA2_11200	p-cluster02290	426193	425648	546	181 aa	hypothetical protein	45
RHAAInew	contig00011	393193	435163	RHAA2_11205	p-cluster38233	426426	426190	237	78 aa	hypothetical protein	34
RHAAInew	contig00011	393193	435163	RHAA2_11210	p-cluster02380	426822	426535	288	95 aa	hypothetical protein	40
RHAAInew	contig00011	393193	435163	RHAA2_11215	p-cluster04085	427141	426815	327	108 aa	hypothetical protein	32
RHAAInew	contig00011	393193	435163	RHAA2_11225	p-cluster03676	428046	427486	561	186 aa	hypothetical protein	34
RHAAInew	contig00011	393193	435163	RHAA2_11230	p-cluster02380	428310	428065	246	81 aa	hypothetical protein	37
RHAAInew	contig00011	393193	435163	RHAA2_11235	p-cluster02676	428869	428321	549	182 aa	hypothetical protein	39
RHAAInew	contig00011	393193	435163	RHAA2_11245	p-cluster02424	429285	429082	204	67 aa	lipoprotein	43
RHAAInew	contig00011	393193	435163	RHAA2_11250	p-cluster07067	429629	429429	201	66 aa	hypothetical protein	44
RHAAInew	contig00011	393193	435163	RHAA2_11255	p-cluster02399	429835	429632	204	67 aa	hypothetical protein	37
RHAAInew	contig00011	393193	435163	RHAA2_11260	p-cluster39257	430469	429846	624	207 aa	sulfate transporter	49
RHAAInew	contig00011	393193	435163	RHAA2_11265	p-cluster02393	430715	430485	231	76 aa	hypothetical protein	50
RHAAInew	contig00011	393193	435163	RHAA2_11270	p-cluster02238	431632	430712	921	306 aa	DNA transposition protein	48
RHAAInew	contig00011	393193	435163	RHAA2_11275	p-cluster02169	433675	431666	2010	669 aa	DDE endonuclease	49
RHAAInew	contig00011	393193	435163	RHAA2_11280	p-cluster02387	433997	433719	279	92 aa	DNA-binding protein	44
RHAAInew	contig00011	393193	435163	RHAA2_11285	p-cluster38091	434214	434900	687	228 aa	transcriptional regulator	44
S23Anew	contig00015	6337	32180	S23A_0203235	p-cluster01934	7420	9168	1749	582 aa	hypothetical protein	36
S23Anew	contig00015	6337	32180	S23A_0203240	p-cluster08593	9396	9746	351	116 aa	hypothetical protein	35
S23Anew	contig00015	6337	32180	S23A_0203245	p-cluster02199	9756	11003	1248	415 aa	nucleoside 2-deoxyribosyltransferase	33
S23Anew	contig00015	6337	32180	S23A_0203250	p-cluster02665	11039	11635	597	198 aa	ExsB family protein	37
S23Anew	contig00015	6337	32180	S23A_0203255	p-cluster38186	11619	12302	684	227 aa	nitroreductase	35
S23Anew	contig00015	6337	32180	S23A_0203260	p-cluster02247	13067	12240	828	275 aa	8-oxoguanine DNA glycosylase	36
S23Anew	contig00015	6337	32180	S23A_0203265	p-cluster02642	13742	13083	660	219 aa	DNA methylase	31
S23Anew	contig00015	6337	32180	S23A_0203270	p-cluster02156	14014	19989	5976	1991 aa	type IV secretion protein Rhs	47
S23Anew	contig00015	6337	32180	S23A_0203275	p-cluster02297	19993	20508	516	171 aa	hypothetical protein	26
S23Anew	contig00015	6337	32180	S23A_0203280	p-cluster14865	20663	20860	198	65 aa	hypothetical protein	29
S23Anew	contig00015	6337	32180	S23A_0203290	p-cluster02244	22184	21330	855	284 aa	RepB plasmid partition	33
S23Anew	contig00015	6337	32180	S23A_0203295	p-cluster02603	23025	22177	849	282 aa	chromosome partitioning protein ParB	35
S23Anew	contig00015	6337	32180	S23A_0203305	p-cluster04106	24588	24896	309	102 aa	hypothetical protein	32
S23Anew	contig00015	6337	32180	S23A_0203310	p-cluster02070	25250	25032	219	72 aa	tRNA delta(2)-isopentenylpyrophosphate transferase	31
S23Anew	contig00015	6337	32180	S23A_0203315	p-cluster01612	26825	25374	1452	483 aa	hypothetical protein	38
S23Anew	contig00015	6337	32180	S23A_0203320	p-cluster12471	27904	26786	1119	372 aa	hypothetical protein	39
S23Anew	contig00015	6337	32180	S23A_0203325	p-cluster01285	28755	27862	894	297 aa	transposase	40
S23Anew	contig00015	6337	32180	S23A_0203330	p-cluster01500	30674	28755	1920	639 aa	transposase	41
S23Anew	contig00015	6337	32180	S23A_0203335	p-cluster02641	31329	30667	663	220 aa	TnsA endonuclease	39
SA2876	contig0036	45707	84340	SA2876_04140	p-cluster02298	46239	45889	351	116 aa	DNA-binding protein	41
SA2876	contig0036	45707	84340	SA2876_04145	p-cluster02304	46713	46243	471	156 aa	regulatory protein	42
SA2876	contig0036	45707	84340	SA2876_04150	p-cluster03377	47283	46792	492	163 aa	restriction endonuclease Bsp6I subunit M	42
SA2876	contig0036	45707	84340	SA2876_04155	p-cluster01836	47654	47295	360	119 aa	hypothetical protein	38
SA2876	contig0036	45707	84340	SA2876_04160	p-cluster01840	47941	47669	273	90 aa	hypothetical protein	33
SA2876	contig0036	45707	84340	SA2876_04165	p-cluster04085	48257	47931	327	108 aa	hypothetical protein	37
SA2876	contig0036	45707	84340	SA2876_04170	p-cluster01841	48730	48254	477	158 aa	hypothetical protein	41
SA2876	contig0036	45707	84340	SA2876_04175	p-cluster01843	49104	48733	372	123 aa	hypothetical protein	41
SA2876	contig0036	45707	84340	SA2876_04180	p-cluster02424	49270	49106	165	54 aa	hypothetical protein	41
SA2876	contig0036	45707	84340	SA2876_04185	p-cluster02876	49471	49280	192	63 aa	hypothetical protein	52
SA2876	contig0036	45707	84340	SA2876_04195	p-cluster02683	50228	49707	522	173 aa	host-nuclease inhibitor protein Gam	52
SA2876	contig0036	45707	84340	SA2876_04200	p-cluster02763	50583	50242	342	113 aa	hypothetical protein	50
SA2876	contig0036	45707	84340	SA2876_04205	p-cluster02558	51765	50587	1179	392 aa	ExeA protein	50
SA2876	contig0036	45707	84340	SA2876_04210	p-cluster02520	53550	51778	1773	590 aa	hypothetical protein	52
SA2876	contig0036	45707	84340	SA2876_04215	p-cluster02585	54506	53562	945	314 aa	hypothetical protein	43
SA2876	contig0036	45707	84340	SA2876_04220	p-cluster02782	54823	54518	306	101 aa	DNA-binding protein	44
SA2876	contig0036	45707	84340	SA2876_04225	p-cluster02889	55011	54835	177	58 aa	hypothetical protein	48
SA2876	contig0036	45707	84340	SA2876_04230	p-cluster12875	55447	55088	360	119 aa	hypothetical protein	40
SA2876	contig0036	45707	84340	SA2876_04235	p-cluster02830	55694	55458	237	78 aa	hypothetical protein	48
SA2876	contig0036	45707	84340	SA2876_04240	p-cluster02754	55747	55980	234	77 aa	hypothetical protein	44
SA2876	contig0036	45707	84340	SA2876_04245	p-cluster02045	56179	56538	360	119 aa	transcriptional regulator	38
SA2876	contig0036	45707	84340	SA2876_04250	p-cluster02640	56565	57212	648	215 aa	hypothetical protein	36
SA2876	contig0036	45707	84340	SA2876_04255	p-cluster01846	57236	57484	249	82 aa	hypothetical protein	43
SA2876	contig0036	45707	84340	SA2876_04260	p-cluster01848	57863	57486	378	125 aa	hypothetical protein	46
SA2876	contig0036	45707	84340	SA2876_04265	p-cluster02761	58215	57865	351	116 aa	hypothetical protein	44
SA2876	contig0036	45707	84340	SA2876_04270	p-cluster02745	58369	58737	369	122 aa	membrane protein	50
SA2876	contig0036	45707	84340	SA2876_04275	p-cluster02648	58740	59381	642	213 aa	lytic murein transglycosylase	54
SA2876	contig0036	45707	84340	SA2876_04280	p-cluster02712	59372	59818	447	148 aa	hypothetical protein	50
SA2876	contig0036	45707	84340	SA2876_04285	p-cluster02760	59915	60187	273	90 aa	hypothetical protein	44
SA2876	contig0036	45707	84340	SA2876_04290	p-cluster02783	60268	60573	306	101 aa	hypothetical protein	51
SA2876	contig0036	45707	84340	SA2876_04295	p-cluster02678	60582	61121	540	179 aa	hypothetical protein	49
SA2876	contig0036	45707	84340	SA2876_04300	p-cluster02181	61121	62731	1611	536 aa	hypothetical protein	52
SA2876	contig0036	45707	84340	SA2876_04305	p-cluster02531	62735	64237	1503	500 aa	portal protein	52
SA2876	contig0036	45707	84340	SA2876_04310	p-cluster02547	64230	65483	1254	417 aa	hypothetical protein	51
SA2876	contig0036	45707	84340	SA2876_04315	p-cluster02692	65586	66077	492	163 aa	hypothetical protein	52
SA2876	contig0036	45707	84340	SA2876_04320	p-cluster02576	66393	67328	936	311 aa	peptidase	51
SA2876	contig0036	45707	84340	SA2876_04325	p-cluster02749	67325	67690	366	121 aa	hypothetical protein	53
SA2876	contig0036	45707	84340	SA2876_04330	p-cluster02589	67754	68677	924	307 aa	capsid protein	49
SA2876	contig0036	45707	84340	SA2876_04335	p-cluster02335	68687	69199	513	170 aa	hypothetical protein	52
SA2876	contig0036	45707	84340	SA2876_04340	p-cluster02713	69199	69645	447	148 aa	hypothetical protein	49
SA2876	contig0036	45707	84340	SA2876_04345	p-cluster02796	69642	69914	273	90 aa	hypothetical protein	51
SA2876	contig0036	45707	84340	SA2876_04350	p-cluster02256	69915	70661	747	248 aa	hypothetical protein	46
SA2876	contig0036	45707	84340	SA2876_04355	p-cluster01842	70708	71127	420	139 aa	hypothetical protein	43
SA2876	contig0036	45707	84340	SA2876_04360	p-cluster01872	71106	71318	213	70 aa	hypothetical protein	47
SA2876	contig0036	45707	84340	SA2876_04365	p-cluster01855	71556	71341	216	71 aa	hypothetical protein	48
SA2876	contig0036	45707	84340	SA2876_04370	p-cluster03063	71571	74867	3297	1098 aa	tail protein	48
SA2876	contig0036	45707	84340	SA2876_04375	p-cluster02582	74879	75877	999	332 aa	hypothetical protein	47
SA2876	contig0036	45707	84340	SA2876_04380	p-cluster03301	75880	76845	966	321 aa	hypothetical protein	43
SA2876	contig0036	45707	84340	SA2876_04385	p-cluster02095	76851	78542	1692	563 aa	phage tail protein	46
SA2876	contig0036	45707	84340	SA2876_04390	p-cluster01983	78566	79372	807	268 aa	phage tail protein	47
SA2876	contig0036	45707	84340	SA2876_04395	p-cluster04108	79387	79635	249	82 aa	tail assembly protein	46
SA2876	contig0036	45707	84340	SA2876_04400	p-cluster15271	79640	79852	213	70 aa	hypothetical protein	43
SA2876	contig0036	45707	84340	SA2876_04405	p-cluster03068	79852	82644	2793	930 aa	phage tail protein	44
SA2876	contig0036	45707	84340	SA2876_04410	p-cluster38633	82818	83666	849	282 aa	hypothetical protein	37
SA2876	contig0036	45707	84340	SA2876_04415	p-cluster04141	83970	83728	243	80 aa	hypothetical protein	39
SA3096	contig0010	1	11646	SA3096_01600	p-cluster14865	129	326	198	65 aa	hypothetical protein	29
SA3096	contig0010	1	11646	SA3096_01605	p-cluster04157	552	677	126	41 aa	hypothetical protein	27
SA3096	contig0010	1	11646	SA3096_01610	p-cluster02244	1650	796	855	284 aa	RepB plasmid partition	33
SA3096	contig0010	1	11646	SA3096_01615	p-cluster02603	2491	1643	849	282 aa	chromosome partitioning protein ParB	35
SA3096	contig0010	1	11646	SA3096_01620	p-cluster02530	4013	2433	1581	526 aa	serine recombinase	37
SA3096	contig0010	1	11646	SA3096_01625	p-cluster04106	4055	4363	309	102 aa	hypothetical protein	32
SA3096	contig0010	1	11646	SA3096_01630	p-cluster02070	4717	4499	219	72 aa	tRNA delta(2)-isopentenylpyrophosphate transferase	31
SA3096	contig0010	1	11646	SA3096_01635	p-cluster01612	6256	4841	1416	471 aa	hypothetical protein	38
SA3096	contig0010	1	11646	SA3096_01640	p-cluster12471	7371	6253	1119	372 aa	hypothetical protein	39
SA3096	contig0010	1	11646	SA3096_01645	p-cluster01285	8222	7329	894	297 aa	transposase	40
SA3096	contig0010	1	11646	SA3096_01650	p-cluster01500	10141	8222	1920	639 aa	transposase	41
SA3096	contig0010	1	11646	SA3096_01660	p-cluster35447	10931	11635	705	234 aa	magnesium chelatase	47
SA3096	contig0015	1	6045	SA3096_02645	p-cluster02199	1	792	792	263 aa	nucleoside 2-deoxyribosyltransferase	31
SA3096	contig0015	1	6045	SA3096_02650	p-cluster02665	828	1424	597	198 aa	ExsB family protein	37
SA3096	contig0015	1	6045	SA3096_02655	p-cluster02247	2856	2029	828	275 aa	Thermostable 8-oxoguanine DNA glycosylase	36
SA3096	contig0015	1	6045	SA3096_02660	p-cluster02642	3531	2872	660	219 aa	DNA methylase	31
SA3096	contig0015	1	6045	SA3096_02665	p-cluster01771	3803	5827	2025	674 aa	hypothetical protein	50
SC1000	Contig_2	216733	224879	SC1000_03205	p-cluster04141	218481	218723	243	80 aa	hypothetical protein	40
SC1000	Contig_2	216733	224879	SC1000_03210	p-cluster38633	219633	218785	849	282 aa	hypothetical protein	37
SC1000	Contig_2	216733	224879	SC1000_03215	p-cluster03068	222588	219808	2781	926 aa	phage tail protein	48
SC1000	Contig_2	216733	224879	SC1000_03220	p-cluster15271	222794	222588	207	68 aa	hypothetical protein	47
SC1000	Contig_2	216733	224879	SC1000_03225	p-cluster04108	223043	222798	246	81 aa	hypothetical protein	52
SC1000	Contig_2	216733	224879	SC1000_03230	p-cluster01983	223865	223056	810	269 aa	phage tail protein	51
SC1000	Contig_6	7836	33296	SC1000_06975	p-cluster01934	7938	9761	1824	607 aa	hypothetical protein	35
SC1000	Contig_6	7836	33296	SC1000_06980	p-cluster08593	9951	10277	327	108 aa	hypothetical protein	37
SC1000	Contig_6	7836	33296	SC1000_06990	p-cluster02665	11571	12167	597	198 aa	7-cyano-7-deazaguanine synthase	38
SC1000	Contig_6	7836	33296	SC1000_06995	p-cluster38186	12151	12834	684	227 aa	nitroreductase	35
SC1000	Contig_6	7836	33296	SC1000_07000	p-cluster02247	13599	12772	828	275 aa	8-oxoguanine DNA glycosylase	36
SC1000	Contig_6	7836	33296	SC1000_07010	p-cluster02156	14547	20444	5898	1965 aa	type IV secretion protein Rhs	48
SC1000	Contig_6	7836	33296	SC1000_07015	p-cluster02297	20448	20963	516	171 aa	hypothetical protein	25
SC1000	Contig_6	7836	33296	SC1000_07020	p-cluster37867	21483	22313	831	276 aa	transposase	38
SC1000	Contig_6	7836	33296	SC1000_07025	p-cluster02244	23310	22456	855	284 aa	RepB plasmid partition	33
SC1000	Contig_6	7836	33296	SC1000_07030	p-cluster02603	24151	23303	849	282 aa	chromosome partitioning protein ParB	35
SC1000	Contig_6	7836	33296	SC1000_07035	p-cluster02530	25673	24093	1581	526 aa	recombinase family protein	37
SC1000	Contig_6	7836	33296	SC1000_07040	p-cluster04106	25715	26023	309	102 aa	transcriptional regulator	33
SC1000	Contig_6	7836	33296	SC1000_07045	p-cluster02070	26377	26159	219	72 aa	tRNA delta(2)-isopentenylpyrophosphate transferase	32
SC1000	Contig_6	7836	33296	SC1000_07055	p-cluster12471	29027	27909	1119	372 aa	hypothetical protein	40
SC1000	Contig_6	7836	33296	SC1000_07060	p-cluster01285	29878	28985	894	297 aa	transposase	39
SC1000	Contig_6	7836	33296	SC1000_07075	p-cluster35447	32581	33285	705	234 aa	ATPase	49
SC1083	contig02082	22324	47162	SC1083_2019	p-cluster35447	23039	22335	705	234 aa	putative Mg chelatase-like protein	47
SC1083	contig02082	22324	47162	SC1083_2020	p-cluster02641	23175	23837	663	220 aa	TnsA endonuclease	39
SC1083	contig02082	22324	47162	SC1083_2021	p-cluster01500	23830	25749	1920	639 aa	possible recombinase	41
SC1083	contig02082	22324	47162	SC1083_2022	p-cluster01285	25749	26642	894	297 aa	Transposition helper protein	41
SC1083	contig02082	22324	47162	SC1083_2023	p-cluster12471	26600	27718	1119	372 aa	hypothetical protein	39
SC1083	contig02082	22324	47162	SC1083_2024	p-cluster01612	27715	29130	1416	471 aa	hypothetical protein	38
SC1083	contig02082	22324	47162	SC1083_2025	p-cluster02530	29958	31538	1581	526 aa	site-specific recombinase	37
SC1083	contig02082	22324	47162	SC1083_2026	p-cluster02603	31771	32328	558	185 aa	possible partitioning protein ParB	34
SC1083	contig02082	22324	47162	SC1083_2027	p-cluster02244	32321	33175	855	284 aa	RepB plasmid partition	33
SC1083	contig02082	22324	47162	SC1083_2028	p-cluster04157	33419	33294	126	41 aa	protein SGE1	27
SC1083	contig02082	22324	47162	SC1083_2029	p-cluster02297	34512	33997	516	171 aa	hypothetical protein	26
SC1083	contig02082	22324	47162	SC1083_2030	p-cluster02156	40467	34516	5952	1983 aa	Rhs family protein	46
SC1083	contig02082	22324	47162	SC1083_2031	p-cluster02642	40739	41398	660	219 aa	phage DNA methylase	31
SC1083	contig02082	22324	47162	SC1083_2032	p-cluster02247	41414	42241	828	275 aa	Thermostable 8-oxoguanine DNA glycosylase	36
SC1083	contig02082	22324	47162	SC1083_2033	p-cluster02665	43442	42846	597	198 aa	ExsB family protein	37
SC1083	contig02082	22324	47162	SC1083_2034	p-cluster02199	44725	43478	1248	415 aa	nucleoside 2-deoxyribosyltransferase	33
SC1083	contig02082	22324	47162	SC1083_2035	p-cluster01934	47061	45313	1749	582 aa	hypothetical protein	37
SC936	contig0003	1	31109	SC936_00575	p-cluster02641	161	823	663	220 aa	TnsA endonuclease	39
SC936	contig0003	1	31109	SC936_00580	p-cluster01500	816	2735	1920	639 aa	transposase	41
SC936	contig0003	1	31109	SC936_00585	p-cluster01285	2735	3628	894	297 aa	transposase	40
SC936	contig0003	1	31109	SC936_00590	p-cluster12471	3586	4704	1119	372 aa	hypothetical protein	39
SC936	contig0003	1	31109	SC936_00595	p-cluster01612	5217	6116	900	299 aa	hypothetical protein	36
SC936	contig0003	1	31109	SC936_00600	p-cluster02070	6240	6458	219	72 aa	tRNA delta(2)-isopentenylpyrophosphate transferase	31
SC936	contig0003	1	31109	SC936_00605	p-cluster04106	6902	6594	309	102 aa	hypothetical protein	32
SC936	contig0003	1	31109	SC936_00610	p-cluster02530	6944	8524	1581	526 aa	serine recombinase	37
SC936	contig0003	1	31109	SC936_00615	p-cluster02603	8466	9314	849	282 aa	chromosome partitioning protein ParB	35
SC936	contig0003	1	31109	SC936_00620	p-cluster02244	9349	10161	813	270 aa	RepB plasmid partition	34
SC936	contig0003	1	31109	SC936_00625	p-cluster38583	10564	10280	285	94 aa	hypothetical protein	31
SC936	contig0003	1	31109	SC936_00630	p-cluster14865	10828	10631	198	65 aa	hypothetical protein	29
SC936	contig0003	1	31109	SC936_00635	p-cluster02297	11498	10983	516	171 aa	hypothetical protein	26
SC936	contig0003	1	31109	SC936_00640	p-cluster00063	16088	11502	4587	1528 aa	hypothetical protein	48
SC936	contig0003	1	31109	SC936_00645	p-cluster15271	16294	16088	207	68 aa	hypothetical protein	45
SC936	contig0003	1	31109	SC936_00650	p-cluster04108	16543	16298	246	81 aa	tail assembly protein	53
SC936	contig0003	1	31109	SC936_00655	p-cluster01983	17364	16555	810	269 aa	phage tail protein	51
SC936	contig0003	1	31109	SC936_00660	p-cluster02095	19102	17423	1680	559 aa	phage tail protein	52
SC936	contig0003	1	31109	SC936_00665	p-cluster03301	20089	19106	984	327 aa	hypothetical protein	49
SC936	contig0003	1	31109	SC936_00670	p-cluster02582	21045	20089	957	318 aa	hypothetical protein	49
SC936	contig0003	1	31109	SC936_00675	p-cluster02036	21604	21053	552	183 aa	tail length tape measure protein	56
SC936	contig0003	1	31109	SC936_00680	p-cluster01771	24414	21928	2487	828 aa	hypothetical protein	51
SC936	contig0003	1	31109	SC936_00685	p-cluster02642	24686	25345	660	219 aa	DNA methylase	31
SC936	contig0003	1	31109	SC936_00690	p-cluster02247	25361	26188	828	275 aa	Thermostable 8-oxoguanine DNA glycosylase	36
SC936	contig0003	1	31109	SC936_00695	p-cluster02665	27389	26793	597	198 aa	ExsB family protein	37
SC936	contig0003	1	31109	SC936_00700	p-cluster02199	28672	27425	1248	415 aa	nucleoside 2-deoxyribosyltransferase	33
SC936	contig0003	1	31109	SC936_00705	p-cluster08593	29032	28682	351	116 aa	hypothetical protein	34
SC936	contig0003	1	31109	SC936_00710	p-cluster01934	31008	29260	1749	582 aa	hypothetical protein	37
SCC1398new	contig00052	73551	99331	SCC1398_0310170	p-cluster02641	74402	75064	663	220 aa	TnsA endonuclease	39
SCC1398new	contig00052	73551	99331	SCC1398_0310175	p-cluster01500	75057	76976	1920	639 aa	transposase	41
SCC1398new	contig00052	73551	99331	SCC1398_0310180	p-cluster01285	76976	77773	798	265 aa	transposase	40
SCC1398new	contig00052	73551	99331	SCC1398_0310185	p-cluster12471	77827	78945	1119	372 aa	hypothetical protein	39
SCC1398new	contig00052	73551	99331	SCC1398_0310190	p-cluster01612	78906	80357	1452	483 aa	hypothetical protein	38
SCC1398new	contig00052	73551	99331	SCC1398_0310195	p-cluster02070	80481	80699	219	72 aa	tRNA delta(2)-isopentenylpyrophosphate transferase	31
SCC1398new	contig00052	73551	99331	SCC1398_0310200	p-cluster04106	81143	80835	309	102 aa	hypothetical protein	32
SCC1398new	contig00052	73551	99331	SCC1398_0310205	p-cluster02530	81185	82765	1581	526 aa	serine recombinase	37
SCC1398new	contig00052	73551	99331	SCC1398_0310210	p-cluster02603	82707	83555	849	282 aa	chromosome partitioning protein ParB	35
SCC1398new	contig00052	73551	99331	SCC1398_0310215	p-cluster02244	83548	84402	855	284 aa	RepB plasmid partition	33
SCC1398new	contig00052	73551	99331	SCC1398_0310225	p-cluster14865	85069	84872	198	65 aa	hypothetical protein	29
SCC1398new	contig00052	73551	99331	SCC1398_0310230	p-cluster02297	85739	85224	516	171 aa	hypothetical protein	26
SCC1398new	contig00052	73551	99331	SCC1398_0310235	p-cluster02156	91718	85743	5976	1991 aa	type IV secretion protein Rhs	47
SCC1398new	contig00052	73551	99331	SCC1398_0310240	p-cluster02642	91990	92649	660	219 aa	DNA methylase	31
SCC1398new	contig00052	73551	99331	SCC1398_0310245	p-cluster02247	92665	93492	828	275 aa	8-oxoguanine DNA glycosylase	36
SCC1398new	contig00052	73551	99331	SCC1398_0310250	p-cluster02665	94693	94097	597	198 aa	ExsB family protein	37
SCC1398new	contig00052	73551	99331	SCC1398_0310255	p-cluster02199	95976	94729	1248	415 aa	nucleoside 2-deoxyribosyltransferase	33
SCC1398new	contig00052	73551	99331	SCC1398_0310260	p-cluster08593	96336	95986	351	116 aa	hypothetical protein	34
SCC1398new	contig00052	73551	99331	SCC1398_0310265	p-cluster01934	98312	96564	1749	582 aa	hypothetical protein	36
SCC2302new	contig00002	73530	96329	SCC2302_0301170	p-cluster01285	75725	76618	894	297 aa	transposase	40
SCC2302new	contig00002	73530	96329	SCC2302_0301175	p-cluster12471	76576	77694	1119	372 aa	hypothetical protein	39
SCC2302new	contig00002	73530	96329	SCC2302_0301180	p-cluster01612	77655	79106	1452	483 aa	hypothetical protein	38
SCC2302new	contig00002	73530	96329	SCC2302_0301185	p-cluster02070	79230	79448	219	72 aa	tRNA delta(2)-isopentenylpyrophosphate transferase	31
SCC2302new	contig00002	73530	96329	SCC2302_0301190	p-cluster04106	79892	79584	309	102 aa	hypothetical protein	32
SCC2302new	contig00002	73530	96329	SCC2302_0301195	p-cluster02530	79934	81514	1581	526 aa	serine recombinase	37
SCC2302new	contig00002	73530	96329	SCC2302_0301200	p-cluster02603	81456	82304	849	282 aa	chromosome partitioning protein ParB	35
SCC2302new	contig00002	73530	96329	SCC2302_0301205	p-cluster02244	82297	83151	855	284 aa	RepB plasmid partition	33
SCC2302new	contig00002	73530	96329	SCC2302_0301215	p-cluster14865	83818	83621	198	65 aa	hypothetical protein	29
SCC2302new	contig00002	73530	96329	SCC2302_0301220	p-cluster02297	84488	83973	516	171 aa	hypothetical protein	26
SCC2302new	contig00002	73530	96329	SCC2302_0301230	p-cluster02642	88925	89584	660	219 aa	DNA methylase	31
SCC2302new	contig00002	73530	96329	SCC2302_0301235	p-cluster02247	89600	90427	828	275 aa	8-oxoguanine DNA glycosylase	36
SCC2302new	contig00002	73530	96329	SCC2302_0301240	p-cluster02665	91628	91032	597	198 aa	ExsB family protein	37
SCC2302new	contig00002	73530	96329	SCC2302_0301245	p-cluster02199	92911	91664	1248	415 aa	nucleoside 2-deoxyribosyltransferase	33
SCC2302new	contig00002	73530	96329	SCC2302_0301250	p-cluster08593	93271	92921	351	116 aa	hypothetical protein	34
SCC2302new	contig00002	73530	96329	SCC2302_0301255	p-cluster01934	95247	93499	1749	582 aa	hypothetical protein	36
SCC393new	contig00238	45697	85623	SCC393_0311060	p-cluster02298	46229	45879	351	116 aa	DNA-binding protein	41
SCC393new	contig00238	45697	85623	SCC393_0311065	p-cluster02304	46703	46233	471	156 aa	regulatory protein	42
SCC393new	contig00238	45697	85623	SCC393_0311070	p-cluster03377	47273	46782	492	163 aa	restriction endonuclease Bsp6I	42
SCC393new	contig00238	45697	85623	SCC393_0311075	p-cluster01836	47644	47285	360	119 aa	hypothetical protein	38
SCC393new	contig00238	45697	85623	SCC393_0311080	p-cluster01840	47931	47659	273	90 aa	hypothetical protein	33
SCC393new	contig00238	45697	85623	SCC393_0311085	p-cluster04085	48247	47921	327	108 aa	hypothetical protein	37
SCC393new	contig00238	45697	85623	SCC393_0311090	p-cluster01841	48720	48244	477	158 aa	hypothetical protein	41
SCC393new	contig00238	45697	85623	SCC393_0311095	p-cluster02408	48875	48723	153	50 aa	FMN-dependent NADH-azoreductase	46
SCC393new	contig00238	45697	85623	SCC393_0311105	p-cluster02876	49461	49270	192	63 aa	hypothetical protein	52
SCC393new	contig00238	45697	85623	SCC393_0311120	p-cluster02763	50534	50193	342	113 aa	hypothetical protein	50
SCC393new	contig00238	45697	85623	SCC393_0311125	p-cluster02558	51716	50538	1179	392 aa	transposase	50
SCC393new	contig00238	45697	85623	SCC393_0311130	p-cluster02520	53501	51729	1773	590 aa	hypothetical protein	52
SCC393new	contig00238	45697	85623	SCC393_0311135	p-cluster02585	54457	53513	945	314 aa	hypothetical protein	43
SCC393new	contig00238	45697	85623	SCC393_0311140	p-cluster02782	54774	54469	306	101 aa	DNA-binding protein	44
SCC393new	contig00238	45697	85623	SCC393_0311150	p-cluster12875	55398	55039	360	119 aa	hypothetical protein	40
SCC393new	contig00238	45697	85623	SCC393_0311155	p-cluster02830	55645	55409	237	78 aa	hypothetical protein	48
SCC393new	contig00238	45697	85623	SCC393_0311160	p-cluster02754	55698	55931	234	77 aa	hypothetical protein	44
SCC393new	contig00238	45697	85623	SCC393_0311165	p-cluster02045	56130	56489	360	119 aa	DNA-binding protein	38
SCC393new	contig00238	45697	85623	SCC393_0311170	p-cluster02640	56516	57163	648	215 aa	hypothetical protein	36
SCC393new	contig00238	45697	85623	SCC393_0311175	p-cluster01846	57187	57435	249	82 aa	hypothetical protein	43
SCC393new	contig00238	45697	85623	SCC393_0311180	p-cluster01848	57814	57437	378	125 aa	hypothetical protein	46
SCC393new	contig00238	45697	85623	SCC393_0311185	p-cluster38588	58079	57816	264	87 aa	hypothetical protein	45
SCC393new	contig00238	45697	85623	SCC393_0311190	p-cluster02745	58320	58688	369	122 aa	membrane protein	50
SCC393new	contig00238	45697	85623	SCC393_0311195	p-cluster02648	58751	59332	582	193 aa	lytic transglycosylase	55
SCC393new	contig00238	45697	85623	SCC393_0311200	p-cluster02712	59323	59769	447	148 aa	hypothetical protein	50
SCC393new	contig00238	45697	85623	SCC393_0311210	p-cluster02783	60219	60524	306	101 aa	hypothetical protein	51
SCC393new	contig00238	45697	85623	SCC393_0311215	p-cluster02678	60533	61072	540	179 aa	hypothetical protein	49
SCC393new	contig00238	45697	85623	SCC393_0311220	p-cluster02181	61072	62682	1611	536 aa	hypothetical protein	52
SCC393new	contig00238	45697	85623	SCC393_0311225	p-cluster02531	62686	64188	1503	500 aa	portal protein	52
SCC393new	contig00238	45697	85623	SCC393_0311230	p-cluster02547	64181	65434	1254	417 aa	hypothetical protein	51
SCC393new	contig00238	45697	85623	SCC393_0311235	p-cluster02692	65537	66028	492	163 aa	hypothetical protein	52
SCC393new	contig00238	45697	85623	SCC393_0311245	p-cluster02749	67276	67641	366	121 aa	hypothetical protein	53
SCC393new	contig00238	45697	85623	SCC393_0311250	p-cluster02589	67705	68628	924	307 aa	phage capsid protein	49
SCC393new	contig00238	45697	85623	SCC393_0311255	p-cluster02335	68638	69150	513	170 aa	hypothetical protein	52
SCC393new	contig00238	45697	85623	SCC393_0311260	p-cluster02713	69150	69596	447	148 aa	hypothetical protein	49
SCC393new	contig00238	45697	85623	SCC393_0311265	p-cluster02796	69593	69865	273	90 aa	hypothetical protein	51
SCC393new	contig00238	45697	85623	SCC393_0311270	p-cluster02256	69866	70612	747	248 aa	hypothetical protein	46
SCC393new	contig00238	45697	85623	SCC393_0311275	p-cluster01842	70659	71078	420	139 aa	hypothetical protein	43
SCC393new	contig00238	45697	85623	SCC393_0311280	p-cluster01872	71057	71269	213	70 aa	hypothetical protein	47
SCC393new	contig00238	45697	85623	SCC393_0311285	p-cluster01855	71507	71292	216	71 aa	hypothetical protein	48
SCC393new	contig00238	45697	85623	SCC393_0311290	p-cluster03063	71522	74818	3297	1098 aa	tail protein	48
SCC393new	contig00238	45697	85623	SCC393_0311295	p-cluster02582	74830	75828	999	332 aa	hypothetical protein	47
SCC393new	contig00238	45697	85623	SCC393_0311300	p-cluster03301	75831	76796	966	321 aa	hypothetical protein	43
SCC393new	contig00238	45697	85623	SCC393_0311305	p-cluster02095	76802	78493	1692	563 aa	phage tail protein	46
SCC393new	contig00238	45697	85623	SCC393_0311310	p-cluster01983	78517	79323	807	268 aa	phage tail protein	47
SCC393new	contig00238	45697	85623	SCC393_0311315	p-cluster04108	79338	79586	249	82 aa	tail assembly protein	46
SCC393new	contig00238	45697	85623	SCC393_0311320	p-cluster15271	79591	79803	213	70 aa	hypothetical protein	43
SCC393new	contig00238	45697	85623	SCC393_0311325	p-cluster03068	79803	82595	2793	930 aa	phage tail protein	44
SCC393new	contig00238	45697	85623	SCC393_0311330	p-cluster38633	82769	83617	849	282 aa	hypothetical protein	37
SCC393new	contig00238	45697	85623	SCC393_0311335	p-cluster04141	83921	83679	243	80 aa	hypothetical protein	39
SCC4092new	contig00057	6308	32070	SCC4092_0208725	p-cluster01934	7309	9057	1749	582 aa	hypothetical protein	36
SCC4092new	contig00057	6308	32070	SCC4092_0208730	p-cluster08593	9285	9635	351	116 aa	hypothetical protein	34
SCC4092new	contig00057	6308	32070	SCC4092_0208735	p-cluster02199	9645	10892	1248	415 aa	nucleoside 2-deoxyribosyltransferase	33
SCC4092new	contig00057	6308	32070	SCC4092_0208740	p-cluster02665	10928	11524	597	198 aa	ExsB family protein	37
SCC4092new	contig00057	6308	32070	SCC4092_0208745	p-cluster38186	11508	12191	684	227 aa	nitroreductase	35
SCC4092new	contig00057	6308	32070	SCC4092_0208750	p-cluster02247	12956	12129	828	275 aa	8-oxoguanine DNA glycosylase	36
SCC4092new	contig00057	6308	32070	SCC4092_0208755	p-cluster02642	13631	12972	660	219 aa	DNA methylase	31
SCC4092new	contig00057	6308	32070	SCC4092_0208760	p-cluster02156	13903	19878	5976	1991 aa	type IV secretion protein Rhs	47
SCC4092new	contig00057	6308	32070	SCC4092_0208765	p-cluster02297	19882	20397	516	171 aa	hypothetical protein	26
SCC4092new	contig00057	6308	32070	SCC4092_0208770	p-cluster14865	20552	20749	198	65 aa	hypothetical protein	29
SCC4092new	contig00057	6308	32070	SCC4092_0208780	p-cluster02244	22073	21219	855	284 aa	RepB plasmid partition	33
SCC4092new	contig00057	6308	32070	SCC4092_0208785	p-cluster02603	22914	22066	849	282 aa	chromosome partitioning protein ParB	35
SCC4092new	contig00057	6308	32070	SCC4092_0208790	p-cluster02530	24436	22856	1581	526 aa	serine recombinase	37
SCC4092new	contig00057	6308	32070	SCC4092_0208795	p-cluster04106	24478	24786	309	102 aa	hypothetical protein	32
SCC4092new	contig00057	6308	32070	SCC4092_0208800	p-cluster02070	25140	24922	219	72 aa	tRNA delta(2)-isopentenylpyrophosphate transferase	31
SCC4092new	contig00057	6308	32070	SCC4092_0208805	p-cluster01612	26715	25264	1452	483 aa	hypothetical protein	38
SCC4092new	contig00057	6308	32070	SCC4092_0208810	p-cluster12471	27794	26676	1119	372 aa	hypothetical protein	39
SCC4092new	contig00057	6308	32070	SCC4092_0208815	p-cluster01285	28645	27848	798	265 aa	transposase	40
SCC4092new	contig00057	6308	32070	SCC4092_0208820	p-cluster01500	30564	28645	1920	639 aa	transposase	41
SCC4092new	contig00057	6308	32070	SCC4092_0208825	p-cluster02641	31219	30557	663	220 aa	TnsA endonuclease	39

## Sheet: GROUP0004
GenomeID	ContigID	IslandStart	IslandStop	GeneID	ClusterID	GeneStart	GeneStop	GeneDNASize	ProteinSize	Product Description	%GC
A160new	contig00114	52034	57610	A160_0206830	p-cluster03098	54874	52100	2775	924 aa	peptidase M16	39
A160new	contig00114	52034	57610	A160_0206835	p-cluster00046	57318	54952	2367	788 aa	TonB-dependent receptor	38
AAS4anew	contig00028	147444	153020	AAS4A_0208320	p-cluster03098	150284	147510	2775	924 aa	peptidase M16	39
AAS4anew	contig00028	147444	153020	AAS4A_0208325	p-cluster00046	152728	150362	2367	788 aa	TonB-dependent receptor	38
ANH9381gb	CP003099	1894693	1900268	ANH9381_2001	p-cluster00046	1894985	1897351	2367	788 aa	TonB-dependent receptor	38
ANH9381gb	CP003099	1894693	1900268	ANH9381_2002	p-cluster03098	1897429	1900203	2775	924 aa	putative zinc protease	39
D11S-1new	CP001733	1559577	1565153	D11S_1630	p-cluster00046	1559869	1562235	2367	788 aa	TonB-dependent receptor	38
D11S-1new	CP001733	1559577	1565153	D11S_1631	p-cluster03098	1562313	1565087	2775	924 aa	peptidase M16	39
D17P-2new	contig00014	55617	61193	D17P2_0305790	p-cluster03098	58457	55683	2775	924 aa	peptidase M16	39
D17P-2new	contig00014	55617	61193	D17P2_0305795	p-cluster00046	60901	58535	2367	788 aa	TonB-dependent receptor	38
D17P-3new	contig00160	42615	48191	D17P3_0311470	p-cluster00046	42907	45273	2367	788 aa	TonB-dependent receptor	38
D17P-3new	contig00160	42615	48191	D17P3_0311475	p-cluster03098	45351	48125	2775	924 aa	peptidase M16	39
D18P-1new	contig00012	93566	99142	D18P1_0303040	p-cluster03098	96406	93632	2775	924 aa	peptidase M16	39
D18P-1new	contig00012	93566	99142	D18P1_0303045	p-cluster00046	98850	96484	2367	788 aa	TonB-dependent receptor	38
D7S-1new	CP003496	181343	186919	D7S_00175	p-cluster00046	181635	184001	2367	788 aa	TonB-dependent receptor	38
D7S-1new	CP003496	181343	186919	D7S_00176	p-cluster03098	184079	186853	2775	924 aa	peptidase M16	39
H5P-1new	contig00085	26253	32844	H5P1_0307565	p-cluster00046	26545	28911	2367	788 aa	TonB-dependent receptor	38
H5P-1new	contig00085	26253	32844	H5P1_0307570	p-cluster03098	28989	31763	2775	924 aa	peptidase M16	39
HK1651gb	CP007502	1759402	1764051	CF65_02532	p-cluster00046	1759706	1762072	2367	788 aa	hypothetical protein	38
HK1651gb	CP007502	1759402	1764051	CF65_02533	p-cluster03098	1762150	1764045	1896	631 aa	hypothetical protein	39
I23Cnew	contig00038	90685	96261	I23C_0306735	p-cluster00046	90977	93343	2367	788 aa	TonB-dependent receptor	38
I23Cnew	contig00038	90685	96261	I23C_0306740	p-cluster03098	93421	96195	2775	924 aa	peptidase M16	39
I63Bnew	contig00029	15860	21436	I63B_0303440	p-cluster00046	16152	18518	2367	788 aa	TonB-dependent receptor	38
I63Bnew	contig00029	15860	21436	I63B_0303445	p-cluster03098	18596	21370	2775	924 aa	peptidase M16	39
RHAAInew	contig00011	313872	319446	RHAA2_10595	p-cluster03098	316712	313938	2775	924 aa	peptidase M16	40
RHAAInew	contig00011	313872	319446	RHAA2_10600	p-cluster00046	319155	316789	2367	788 aa	TonB-dependent receptor	38
S23Anew	contig00104	368852	374428	S23A_0210530	p-cluster03098	371692	368918	2775	924 aa	peptidase M16	39
S23Anew	contig00104	368852	374428	S23A_0210535	p-cluster00046	374136	371770	2367	788 aa	TonB-dependent receptor	38
SA2149	contig0046	1	5370	SA2149_06690	p-cluster00046	86	2452	2367	788 aa	TonB-dependent receptor	38
SA2149	contig0046	1	5370	SA2149_06695	p-cluster03098	2530	5304	2775	924 aa	peptidase M16	39
SA2876	contig0129	44790	50375	SA2876_09910	p-cluster03098	47630	44856	2775	924 aa	peptidase M16	39
SA2876	contig0129	44790	50375	SA2876_09915	p-cluster00046	50074	47708	2367	788 aa	TonB-dependent receptor	38
SA3033	contig0092	37945	43530	SA3033_09470	p-cluster03098	40785	38011	2775	924 aa	peptidase M16	39
SA3033	contig0092	37945	43530	SA3033_09475	p-cluster00046	43229	40863	2367	788 aa	TonB-dependent receptor	38
SA3096	contig0001	26208	31794	SA3096_00135	p-cluster00046	26508	28874	2367	788 aa	TonB-dependent receptor	38
SA3096	contig0001	26208	31794	SA3096_00140	p-cluster03098	28954	31728	2775	924 aa	peptidase M16	39
SC1000	Contig_1	91005	96581	SC1000_00445	p-cluster03098	93741	96515	2775	924 aa	peptidase M16	39
SC1083	contig00026	125696	131279	SC1083_0642	p-cluster03098	128554	125762	2793	930 aa	probable zinc protease	39
SC1083	contig00026	125696	131279	SC1083_0643	p-cluster00046	130979	128613	2367	788 aa	TonB-dependent receptor	38
SC29R	contig0066	26396	31972	SC29R_07335	p-cluster00046	26688	29054	2367	788 aa	TonB-dependent receptor	38
SC29R	contig0066	26396	31972	SC29R_07340	p-cluster03098	29132	31906	2775	924 aa	peptidase M16	39
SC383s	contig0031	15402	20978	SC383S_04830	p-cluster00046	15694	18060	2367	788 aa	TonB-dependent receptor	38
SC383s	contig0031	15402	20978	SC383S_04835	p-cluster03098	18138	20912	2775	924 aa	peptidase M16	39
SCC1398new	contig00013	26307	31883	SCC1398_0303480	p-cluster00046	26599	28965	2367	788 aa	TonB-dependent receptor	38
SCC1398new	contig00013	26307	31883	SCC1398_0303485	p-cluster03098	29043	31817	2775	924 aa	peptidase M16	39
SCC2302new	contig00003	90491	96067	SCC2302_0301705	p-cluster00046	90783	93149	2367	788 aa	TonB-dependent receptor	38
SCC2302new	contig00003	90491	96067	SCC2302_0301710	p-cluster03098	93227	96001	2775	924 aa	peptidase M16	39
SCC393new	contig00097	72173	77749	SCC393_0306795	p-cluster00046	72465	74831	2367	788 aa	TonB-dependent receptor	38
SCC393new	contig00097	72173	77749	SCC393_0306800	p-cluster03098	74909	77683	2775	924 aa	peptidase M16	39
SCC4092new	contig00030	26241	31817	SCC4092_0205300	p-cluster00046	26533	28899	2367	788 aa	TonB-dependent receptor	38
SCC4092new	contig00030	26241	31817	SCC4092_0205305	p-cluster03098	28977	31751	2775	924 aa	peptidase M16	39

## Sheet: GROUP0005
GenomeID	ContigID	IslandStart	IslandStop	GeneID	ClusterID	GeneStart	GeneStop	GeneDNASize	ProteinSize	Product Description	%GC
A160new	contig00001	39523	43920	A160_0200225	p-cluster00044	39546	41921	2376	791 aa	alpha-glucosidase	35
A160new	contig00001	39523	43920	A160_0200230	p-cluster00670	41936	42691	756	251 aa	GntR family transcriptional regulator	36
A160new	contig00001	39523	43920	A160_0200235	p-cluster01217	42711	43895	1185	394 aa	mannonate dehydratase	40
AAS4anew	contig00001	54037	58447	AAS4A_0200280	p-cluster00044	54060	56435	2376	791 aa	alpha-glucosidase	35
AAS4anew	contig00001	54037	58447	AAS4A_0200290	p-cluster01217	57226	58410	1185	394 aa	mannonate dehydratase	40
ANH9381gb	CP003099	1771430	1776198	ANH9381_1883	p-cluster00044	1771453	1773648	2196	731 aa	alpha-glucosidase	36
ANH9381gb	CP003099	1771430	1776198	ANH9381_1884	p-cluster00670	1773842	1774597	756	251 aa	D-mannonate oxidoreductase	36
ANH9381gb	CP003099	1771430	1776198	ANH9381_1885	p-cluster01217	1774617	1775801	1185	394 aa	mannonate dehydratase	40
ANH9381gb	CP003099	1771430	1776198	ANH9381_1886	p-cluster37821	1775994	1776128	135	44 aa	hypothetical protein	34
D11S-1new	CP001733	1437167	1441576	D11S_1514	p-cluster00044	1437190	1439565	2376	791 aa	alpha-glucosidase	35
D11S-1new	CP001733	1437167	1441576	D11S_1515	p-cluster00670	1439580	1440335	756	251 aa	GntR family transcriptional regulator	36
D11S-1new	CP001733	1437167	1441576	D11S_1516	p-cluster01217	1440355	1441539	1185	394 aa	mannonate dehydratase	40
D17P-2new	contig00015	51833	56242	D17P2_0306190	p-cluster00044	51856	54231	2376	791 aa	alpha-glucosidase	35
D17P-2new	contig00015	51833	56242	D17P2_0306195	p-cluster00670	54246	55001	756	251 aa	GntR family transcriptional regulator	36
D17P-2new	contig00015	51833	56242	D17P2_0306200	p-cluster01217	55021	56205	1185	394 aa	mannonate dehydratase	40
D17P-3new	contig00011	22799	29209	D17P3_0301020	p-cluster01217	24008	22824	1185	394 aa	mannonate dehydratase	40
D17P-3new	contig00011	22799	29209	D17P3_0301025	p-cluster00670	24783	24028	756	251 aa	GntR family transcriptional regulator	36
D17P-3new	contig00011	22799	29209	D17P3_0301030	p-cluster00044	27173	24798	2376	791 aa	alpha-glucosidase	35
D17P-3new	contig00011	22799	29209	D17P3_0301040	p-cluster02299	28999	28499	501	166 aa	C4-dicarboxylate ABC transporter permease	38
D18P-1new	contig00014	14725	19122	D18P1_0303465	p-cluster01217	15934	14750	1185	394 aa	mannonate dehydratase	40
D18P-1new	contig00014	14725	19122	D18P1_0303470	p-cluster00670	16709	15954	756	251 aa	GntR family transcriptional regulator	36
D18P-1new	contig00014	14725	19122	D18P1_0303475	p-cluster00044	19099	16724	2376	791 aa	alpha-glucosidase	35
D7S-1new	CP003496	1745466	1751876	D7S_03475	p-cluster02299	1745676	1746176	501	166 aa	C4-dicarboxylate ABC transporter permease	38
D7S-1new	CP003496	1745466	1751876	D7S_01872	p-cluster00044	1747502	1749877	2376	791 aa	alpha-glucosidase	35
D7S-1new	CP003496	1745466	1751876	D7S_01873	p-cluster00670	1749892	1750647	756	251 aa	GntR family transcriptional regulator	36
D7S-1new	CP003496	1745466	1751876	D7S_01874	p-cluster01217	1750667	1751851	1185	394 aa	mannonate dehydratase	40
H5P-1new	contig00138	22785	29194	H5P1_0310210	p-cluster01217	23993	22872	1122	373 aa	mannonate dehydratase	41
H5P-1new	contig00138	22785	29194	H5P1_0310215	p-cluster00670	24768	24013	756	251 aa	GntR family transcriptional regulator	36
H5P-1new	contig00138	22785	29194	H5P1_0310220	p-cluster00044	27158	24783	2376	791 aa	alpha-glucosidase	35
H5P-1new	contig00138	22785	29194	H5P1_0310230	p-cluster02299	28984	28484	501	166 aa	C4-dicarboxylate ABC transporter permease	38
HK1651gb	CP007502	1636255	1640664	CF65_02388	p-cluster00044	1636278	1638653	2376	791 aa	glucosidase	35
HK1651gb	CP007502	1636255	1640664	CF65_02389	p-cluster00670	1638668	1639423	756	251 aa	uxu operon transcriptional regulator, putative	36
HK1651gb	CP007502	1636255	1640664	CF65_02390	p-cluster01217	1639443	1640627	1185	394 aa	mannonate dehydratase, putative	40
I23Cnew	contig00052	36092	40501	I23C_0308405	p-cluster00044	36115	38490	2376	791 aa	alpha-glucosidase	35
I23Cnew	contig00052	36092	40501	I23C_0308410	p-cluster00670	38505	39260	756	251 aa	GntR family transcriptional regulator	36
I23Cnew	contig00052	36092	40501	I23C_0308415	p-cluster01217	39280	40464	1185	394 aa	mannonate dehydratase	40
I63Bnew	contig00002	14541	20951	I63B_0300185	p-cluster02299	14751	15251	501	166 aa	C4-dicarboxylate ABC transporter permease	38
I63Bnew	contig00002	14541	20951	I63B_0300195	p-cluster00044	16577	18952	2376	791 aa	alpha-glucosidase	35
I63Bnew	contig00002	14541	20951	I63B_0300200	p-cluster00670	18967	19722	756	251 aa	GntR family transcriptional regulator	36
I63Bnew	contig00002	14541	20951	I63B_0300205	p-cluster01217	19742	20926	1185	394 aa	mannonate dehydratase	40
RHAAInew	contig00002	64326	68725	RHAA2_00725	p-cluster00044	64349	66724	2376	791 aa	alpha-glucosidase	35
RHAAInew	contig00002	64326	68725	RHAA2_00730	p-cluster00670	66740	67495	756	251 aa	GntR family transcriptional regulator	37
RHAAInew	contig00002	64326	68725	RHAA2_00735	p-cluster01217	67516	68700	1185	394 aa	mannonate dehydratase	40
S23Anew	contig00010	22855	27264	S23A_0201970	p-cluster01217	24076	22892	1185	394 aa	mannonate dehydratase	40
S23Anew	contig00010	22855	27264	S23A_0201975	p-cluster00670	24851	24096	756	251 aa	GntR family transcriptional regulator	36
S23Anew	contig00010	22855	27264	S23A_0201980	p-cluster00044	27241	24866	2376	791 aa	alpha-glucosidase	35
SA2149	contig0016	11213	15985	SA2149_02430	p-cluster00044	11236	13611	2376	791 aa	alpha-glucosidase	35
SA2149	contig0016	11213	15985	SA2149_02435	p-cluster00670	13626	14381	756	251 aa	GntR family transcriptional regulator	36
SA2149	contig0016	11213	15985	SA2149_02440	p-cluster01217	14401	15585	1185	394 aa	mannonate dehydratase	40
SA2876	contig0006	39587	43984	SA2876_00990	p-cluster00044	39610	41985	2376	791 aa	alpha-glucosidase	35
SA2876	contig0006	39587	43984	SA2876_00995	p-cluster00670	42000	42755	756	251 aa	GntR family transcriptional regulator	36
SA2876	contig0006	39587	43984	SA2876_01000	p-cluster01217	42775	43959	1185	394 aa	mannonate dehydratase	40
SA3033	contig0045	37571	43981	SA3033_06265	p-cluster02299	37781	38281	501	166 aa	C4-dicarboxylate ABC transporter permease	38
SA3033	contig0045	37571	43981	SA3033_06275	p-cluster00044	39607	41982	2376	791 aa	alpha-glucosidase	35
SA3033	contig0045	37571	43981	SA3033_06280	p-cluster00670	41997	42752	756	251 aa	GntR family transcriptional regulator	36
SA3033	contig0045	37571	43981	SA3033_06285	p-cluster01217	42772	43956	1185	394 aa	mannonate dehydratase	40
SA3096	contig0026	5490	9876	SA3096_03510	p-cluster00670	7462	6707	756	251 aa	GntR family transcriptional regulator	38
SA3096	contig0026	5490	9876	SA3096_03515	p-cluster00044	9853	7478	2376	791 aa	alpha-glucosidase	35
SC1083	contig00029	13214	17600	SC1083_1088	p-cluster00044	13237	15612	2376	791 aa	Alpha-glucosidase	35
SC1083	contig00029	13214	17600	SC1083_1089	p-cluster00670	15628	16383	756	251 aa	D-mannonate oxidoreductase	38
SC1083	contig00029	13214	17600	SC1083_1090	p-cluster01217	16404	17117	714	237 aa	mannonate dehydratase	40
SC1083	contig00029	13214	17600	SC1083_1091	p-cluster38474	17150	17575	426	141 aa	mannonate dehydratase	40
SC383s	contig0018	6887	11659	SC383S_02620	p-cluster00044	6910	9285	2376	791 aa	alpha-glucosidase	35
SC383s	contig0018	6887	11659	SC383S_02625	p-cluster00670	9300	10055	756	251 aa	GntR family transcriptional regulator	36
SC383s	contig0018	6887	11659	SC383S_02630	p-cluster01217	10075	11259	1185	394 aa	mannonate dehydratase	40
SC936	contig0002	13307	17693	SC936_00435	p-cluster00044	13330	15705	2376	791 aa	alpha-glucosidase	35
SC936	contig0002	13307	17693	SC936_00440	p-cluster00670	15721	16476	756	251 aa	GntR family transcriptional regulator	38
SCC1398new	contig00028	36195	40604	SCC1398_0307225	p-cluster00044	36218	38593	2376	791 aa	alpha-glucosidase	35
SCC1398new	contig00028	36195	40604	SCC1398_0307230	p-cluster00670	38608	39363	756	251 aa	GntR family transcriptional regulator	36
SCC1398new	contig00028	36195	40604	SCC1398_0307235	p-cluster01217	39383	40567	1185	394 aa	mannonate dehydratase	40
SCC2302new	contig00011	54050	58460	SCC2302_0305545	p-cluster00044	54073	56448	2376	791 aa	alpha-glucosidase	35
SCC2302new	contig00011	54050	58460	SCC2302_0305555	p-cluster01217	57239	58423	1185	394 aa	mannonate dehydratase	40
SCC393new	contig00025	22876	27273	SCC393_0302250	p-cluster01217	24085	22901	1185	394 aa	mannonate dehydratase	40
SCC393new	contig00025	22876	27273	SCC393_0302255	p-cluster00670	24860	24105	756	251 aa	GntR family transcriptional regulator	36
SCC393new	contig00025	22876	27273	SCC393_0302260	p-cluster00044	27250	24875	2376	791 aa	alpha-glucosidase	35
SCC4092new	contig00002	22843	27252	SCC4092_0200635	p-cluster01217	24064	22880	1185	394 aa	mannonate dehydratase	40
SCC4092new	contig00002	22843	27252	SCC4092_0200640	p-cluster00670	24839	24084	756	251 aa	GntR family transcriptional regulator	36
SCC4092new	contig00002	22843	27252	SCC4092_0200645	p-cluster00044	27229	24854	2376	791 aa	alpha-glucosidase	35

## Sheet: GROUP0006
GenomeID	ContigID	IslandStart	IslandStop	GeneID	ClusterID	GeneStart	GeneStop	GeneDNASize	ProteinSize	Product Description	%GC
A160new	contig00157	32385	38702	A160_0208240	p-cluster01231	33632	32523	1110	369 aa	alpha/beta hydrolase	49
A160new	contig00157	32385	38702	A160_0208245	p-cluster02227	35424	33769	1656	551 aa	carboxylesterase	46
A160new	contig00157	32385	38702	A160_0208250	p-cluster00454	36630	35650	981	326 aa	aldehyde oxidase	50
AAS4anew	contig00003	56883	62395	AAS4A_0200745	p-cluster07260	57241	58086	846	281 aa	2,5-diketo-D-gluconic acid reductase	46
AAS4anew	contig00003	56883	62395	AAS4A_0200750	p-cluster00454	58150	59130	981	326 aa	aldehyde oxidase	49
AAS4anew	contig00003	56883	62395	AAS4A_0200755	p-cluster02227	59356	60411	1056	351 aa	carboxylesterase	45
AAS4anew	contig00003	56883	62395	AAS4A_0200760	p-cluster38125	60679	61011	333	110 aa	carboxylesterase	49
AAS4anew	contig00003	56883	62395	AAS4A_0200765	p-cluster01231	61148	62257	1110	369 aa	alpha/beta hydrolase	49
ANH9381gb	CP003099	905532	911044	ANH9381_1005	p-cluster07260	905890	906735	846	281 aa	aldo/keto reductase	46
ANH9381gb	CP003099	905532	911044	ANH9381_1006	p-cluster00454	906799	907779	981	326 aa	aldo/keto reductase	49
ANH9381gb	CP003099	905532	911044	ANH9381_1008	p-cluster02227	908005	909061	1057	351 aa	carboxylesterase type B	46
ANH9381gb	CP003099	905532	911044	ANH9381_1009	p-cluster38125	909329	909661	333	110 aa	carboxylesterase type B	48
ANH9381gb	CP003099	905532	911044	ANH9381_1010	p-cluster01231	909797	910906	1110	369 aa	putative exported protein precursor	49
D11S-1new	CP001733	599297	604809	D11S_0673	p-cluster07260	599655	600500	846	281 aa	2,5-diketo-D-gluconic acid reductase	46
D11S-1new	CP001733	599297	604809	D11S_0674	p-cluster00454	600564	601544	981	326 aa	aldehyde oxidase	49
D11S-1new	CP001733	599297	604809	D11S_0675	p-cluster02227	601770	602825	1056	351 aa	hypothetical protein	46
D11S-1new	CP001733	599297	604809	D11S_0676	p-cluster38125	603093	603425	333	110 aa	carboxylesterase	49
D11S-1new	CP001733	599297	604809	D11S_0677	p-cluster01231	603562	604671	1110	369 aa	alpha/beta hydrolase	49
D17P-2new	contig00010	56879	62391	D17P2_0304670	p-cluster07260	57237	58082	846	281 aa	2,5-diketo-D-gluconic acid reductase	46
D17P-2new	contig00010	56879	62391	D17P2_0304675	p-cluster00454	58146	59126	981	326 aa	aldehyde oxidase	49
D17P-2new	contig00010	56879	62391	D17P2_0304680	p-cluster02227	59352	60407	1056	351 aa	carboxylesterase	46
D17P-2new	contig00010	56879	62391	D17P2_0304685	p-cluster38125	60675	61007	333	110 aa	carboxylesterase	49
D17P-2new	contig00010	56879	62391	D17P2_0304690	p-cluster01231	61144	62253	1110	369 aa	alpha/beta hydrolase	49
D17P-3new	contig00048	100437	105451	D17P3_0306280	p-cluster07260	100619	101464	846	281 aa	2,5-diketo-D-gluconic acid reductase	47
D17P-3new	contig00048	100437	105451	D17P3_0306285	p-cluster00454	101528	102508	981	326 aa	aldehyde oxidase	50
D17P-3new	contig00048	100437	105451	D17P3_0306290	p-cluster02227	102734	104068	1335	444 aa	carboxylesterase	45
D18P-1new	contig00019	114346	119678	D18P1_0304735	p-cluster00454	115437	116417	981	326 aa	aldehyde oxidase	50
D18P-1new	contig00019	114346	119678	D18P1_0304745	p-cluster01231	118431	119540	1110	369 aa	alpha/beta hydrolase	49
D7S-1new	CP003496	953791	959127	D7S_00994	p-cluster01231	955038	953929	1110	369 aa	alpha/beta hydrolase	49
D7S-1new	CP003496	953791	959127	D7S_00995	p-cluster02227	956830	955175	1656	551 aa	carboxylesterase	45
D7S-1new	CP003496	953791	959127	D7S_00996	p-cluster00454	958036	957056	981	326 aa	aldehyde oxidase	50
D7S-1new	CP003496	953791	959127	D7S_00997	p-cluster07260	958945	958100	846	281 aa	2,5-diketo-D-gluconic acid reductase	47
H5P-1new	contig00023	26411	31747	H5P1_0302105	p-cluster01231	27658	26549	1110	369 aa	alpha/beta hydrolase	49
H5P-1new	contig00023	26411	31747	H5P1_0302110	p-cluster02227	29450	27795	1656	551 aa	carboxylesterase	45
H5P-1new	contig00023	26411	31747	H5P1_0302115	p-cluster00454	30656	29676	981	326 aa	aldehyde oxidase	50
H5P-1new	contig00023	26411	31747	H5P1_0302120	p-cluster07260	31565	30720	846	281 aa	2,5-diketo-D-gluconic acid reductase	47
HK1651gb	CP007502	683398	688910	CF65_00978	p-cluster01231	684645	683536	1110	369 aa	hypothetical protein	49
HK1651gb	CP007502	683398	688910	CF65_00979	p-cluster38125	685114	684782	333	110 aa	hypothetical protein	49
HK1651gb	CP007502	683398	688910	CF65_00980	p-cluster38124	685469	685107	363	120 aa	hypothetical protein	45
HK1651gb	CP007502	683398	688910	CF65_00981	p-cluster02227	686437	685382	1056	351 aa	para-nitrobenzyl esterase, putative	45
HK1651gb	CP007502	683398	688910	CF65_00982	p-cluster00454	687643	686663	981	326 aa	hypothetical protein	49
HK1651gb	CP007502	683398	688910	CF65_00983	p-cluster07260	688552	687707	846	281 aa	2,5-diketo-D-gluconic acid reductase A,putative'	46
I23Cnew	contig00007	40216	45727	I23C_0301440	p-cluster01231	41463	40354	1110	369 aa	alpha/beta hydrolase	49
I23Cnew	contig00007	40216	45727	I23C_0301445	p-cluster38125	41931	41599	333	110 aa	carboxylesterase	49
I23Cnew	contig00007	40216	45727	I23C_0301450	p-cluster02227	43254	42199	1056	351 aa	carboxylesterase	46
I23Cnew	contig00007	40216	45727	I23C_0301455	p-cluster00454	44460	43480	981	326 aa	aldehyde oxidase	49
I23Cnew	contig00007	40216	45727	I23C_0301460	p-cluster07260	45369	44524	846	281 aa	2,5-diketo-D-gluconic acid reductase	46
I63Bnew	contig00024	31729	37065	I63B_0302730	p-cluster07260	31911	32756	846	281 aa	2,5-diketo-D-gluconic acid reductase	47
I63Bnew	contig00024	31729	37065	I63B_0302735	p-cluster00454	32820	33800	981	326 aa	aldehyde oxidase	50
I63Bnew	contig00024	31729	37065	I63B_0302740	p-cluster02227	34026	35681	1656	551 aa	carboxylesterase	46
I63Bnew	contig00024	31729	37065	I63B_0302745	p-cluster01231	35818	36927	1110	369 aa	alpha/beta hydrolase	49
S23Anew	contig00005	17660	23171	S23A_0200710	p-cluster07260	18018	18863	846	281 aa	2,5-diketo-D-gluconic acid reductase	46
S23Anew	contig00005	17660	23171	S23A_0200715	p-cluster00454	18927	19907	981	326 aa	aldehyde oxidase	49
S23Anew	contig00005	17660	23171	S23A_0200720	p-cluster02227	20133	21188	1056	351 aa	carboxylesterase	46
S23Anew	contig00005	17660	23171	S23A_0200725	p-cluster38125	21456	21788	333	110 aa	carboxylesterase	49
S23Anew	contig00005	17660	23171	S23A_0200730	p-cluster01231	21924	23033	1110	369 aa	alpha/beta hydrolase	49
SA2149	contig0040	26500	32012	SA2149_06095	p-cluster01231	27747	26638	1110	369 aa	alpha/beta hydrolase	49
SA2149	contig0040	26500	32012	SA2149_06100	p-cluster38125	28216	27884	333	110 aa	carboxylesterase	49
SA2149	contig0040	26500	32012	SA2149_06105	p-cluster02227	29539	28484	1056	351 aa	carboxylesterase	46
SA2149	contig0040	26500	32012	SA2149_06110	p-cluster00454	30745	29765	981	326 aa	aldehyde oxidase	49
SA2149	contig0040	26500	32012	SA2149_06115	p-cluster07260	31654	30809	846	281 aa	2,5-diketo-D-gluconic acid reductase	46
SA2876	contig0048	10567	15903	SA2876_05310	p-cluster07260	10749	11495	747	248 aa	2,5-didehydrogluconate reductase	47
SA2876	contig0048	10567	15903	SA2876_05315	p-cluster00454	11658	12638	981	326 aa	aldehyde oxidase	50
SA2876	contig0048	10567	15903	SA2876_05320	p-cluster02227	12864	14519	1656	551 aa	carboxylesterase	46
SA2876	contig0048	10567	15903	SA2876_05325	p-cluster01231	14656	15765	1110	369 aa	alpha/beta hydrolase	49
SA3033	contig0036	32501	37837	SA3033_05025	p-cluster01231	33748	32639	1110	369 aa	alpha/beta hydrolase	49
SA3033	contig0036	32501	37837	SA3033_05030	p-cluster02227	35540	33885	1656	551 aa	carboxylesterase	46
SA3033	contig0036	32501	37837	SA3033_05035	p-cluster00454	36746	35766	981	326 aa	aldehyde oxidase	50
SA3033	contig0036	32501	37837	SA3033_05040	p-cluster07260	37655	36810	846	281 aa	2,5-diketo-D-gluconic acid reductase	47
SA3096	contig0029	4035	10015	SA3096_03660	p-cluster38518	4396	4818	423	140 aa	hypothetical protein	51
SA3096	contig0029	4035	10015	SA3096_03665	p-cluster00454	4857	5531	675	224 aa	aldo/keto reductase	49
SA3096	contig0029	4035	10015	SA3096_03670	p-cluster00454	5584	6564	981	326 aa	aldehyde oxidase	50
SA3096	contig0029	4035	10015	SA3096_03675	p-cluster02227	6777	8435	1659	552 aa	carboxylesterase	49
SA3096	contig0029	4035	10015	SA3096_03680	p-cluster01231	8766	9875	1110	369 aa	alpha/beta hydrolase	51
SC1000	Contig_5	61405	66916	SC1000_06585	p-cluster01231	62652	61543	1110	369 aa	alpha/beta hydrolase	49
SC1000	Contig_5	61405	66916	SC1000_06590	p-cluster38125	63121	62789	333	110 aa	carboxylesterase	49
SC1000	Contig_5	61405	66916	SC1000_06600	p-cluster00454	65649	64663	987	328 aa	aldo/keto reductase	49
SC1000	Contig_5	61405	66916	SC1000_06605	p-cluster07260	66558	65713	846	281 aa	aldo/keto reductase	46
SC1083	contig02116	68066	74100	SC1083_2146	p-cluster38518	68499	68921	423	140 aa	aldo/keto reductase	51
SC1083	contig02116	68066	74100	SC1083_2147	p-cluster00454	68960	69634	675	224 aa	hypothetical protein	49
SC1083	contig02116	68066	74100	SC1083_2148	p-cluster00454	69687	70667	981	326 aa	aldo/keto reductase	50
SC1083	contig02116	68066	74100	SC1083_2149	p-cluster02227	70880	72538	1659	552 aa	carboxylesterase type B	48
SC1083	contig02116	68066	74100	SC1083_2150	p-cluster05109	72685	72807	123	40 aa	hypothetical protein	42
SC1083	contig02116	68066	74100	SC1083_2151	p-cluster38426	72852	72968	117	38 aa	hypothetical protein	53
SC1083	contig02116	68066	74100	SC1083_2152	p-cluster01231	72953	73960	1008	335 aa	exported protein	51
SC29R	contig0001	32460	37792	SC29R_00150	p-cluster01231	33707	32598	1110	369 aa	alpha/beta hydrolase	49
SC29R	contig0001	32460	37792	SC29R_00155	p-cluster02227	35178	33844	1335	444 aa	carboxylesterase	46
SC29R	contig0001	32460	37792	SC29R_00160	p-cluster38701	35495	35211	285	94 aa	hypothetical protein	43
SC29R	contig0001	32460	37792	SC29R_00165	p-cluster00454	36701	35721	981	326 aa	aldehyde oxidase	50
SC29R	contig0001	32460	37792	SC29R_00170	p-cluster07260	37610	36864	747	248 aa	2,5-didehydrogluconate reductase	47
SC383s	contig0023	21722	27234	SC383S_03155	p-cluster07260	22080	22925	846	281 aa	2,5-diketo-D-gluconic acid reductase	46
SC383s	contig0023	21722	27234	SC383S_03160	p-cluster00454	22989	23969	981	326 aa	aldehyde oxidase	49
SC383s	contig0023	21722	27234	SC383S_03165	p-cluster02227	24195	25250	1056	351 aa	carboxylesterase	46
SC383s	contig0023	21722	27234	SC383S_03170	p-cluster38125	25518	25850	333	110 aa	carboxylesterase	49
SC383s	contig0023	21722	27234	SC383S_03175	p-cluster01231	25987	27096	1110	369 aa	alpha/beta hydrolase	49
SC936	contig0070	24839	30809	SC936_09855	p-cluster38518	25200	25622	423	140 aa	hypothetical protein	51
SC936	contig0070	24839	30809	SC936_09860	p-cluster00454	25661	26335	675	224 aa	aldo/keto reductase	49
SC936	contig0070	24839	30809	SC936_09865	p-cluster00454	26388	27368	981	326 aa	aldehyde oxidase	50
SC936	contig0070	24839	30809	SC936_09870	p-cluster02227	27581	29239	1659	552 aa	carboxylesterase	48
SC936	contig0070	24839	30809	SC936_09875	p-cluster01231	29570	30133	564	187 aa	hypothetical protein	53
SC936	contig0070	24839	30809	SC936_09880	p-cluster38517	30130	30669	540	179 aa	hypothetical protein	49
SCC2302new	contig00004	40158	45670	SCC2302_0303215	p-cluster01231	41405	40296	1110	369 aa	alpha/beta hydrolase	49
SCC2302new	contig00004	40158	45670	SCC2302_0303220	p-cluster38125	41874	41542	333	110 aa	carboxylesterase	49
SCC2302new	contig00004	40158	45670	SCC2302_0303225	p-cluster02227	43197	42142	1056	351 aa	carboxylesterase	45
SCC2302new	contig00004	40158	45670	SCC2302_0303230	p-cluster00454	44403	43423	981	326 aa	aldehyde oxidase	49
SCC2302new	contig00004	40158	45670	SCC2302_0303235	p-cluster07260	45312	44467	846	281 aa	2,5-diketo-D-gluconic acid reductase	46
SCC393new	contig00081	94220	100537	SCC393_0305315	p-cluster00454	96292	97272	981	326 aa	aldehyde oxidase	50
SCC393new	contig00081	94220	100537	SCC393_0305320	p-cluster02227	97498	99153	1656	551 aa	carboxylesterase	46
SCC393new	contig00081	94220	100537	SCC393_0305325	p-cluster01231	99290	100399	1110	369 aa	alpha/beta hydrolase	49

## Sheet: GROUP0007
GenomeID	ContigID	IslandStart	IslandStop	Size	GeneID	ClusterID	GeneStart	GeneStop	GeneDNASize	ProteinSize	Product Description	%GC
A160new	contig00130	21815	37075	15261	A160_0207305	p-cluster01982	23037	22216	822	273 aa	integrase	32
A160new	contig00130	21815	37075	15261	A160_0207315	p-cluster01769	25335	25514	180	59 aa	hypothetical protein	34
A160new	contig00130	21815	37075	15261	A160_0207320	p-cluster01753	25511	25789	279	92 aa	hypothetical protein	33
A160new	contig00130	21815	37075	15261	A160_0207325	p-cluster01595	25828	26007	180	59 aa	hypothetical protein	36
A160new	contig00130	21815	37075	15261	A160_0207335	p-cluster01684	26577	26831	255	84 aa	cell growth regulatory protein MazE	38
A160new	contig00130	21815	37075	15261	A160_0207340	p-cluster01437	26834	27178	345	114 aa	MazF family transcriptional regulator	41
A160new	contig00130	21815	37075	15261	A160_0207345	p-cluster01589	27262	27528	267	88 aa	virulence protein	39
A160new	contig00130	21815	37075	15261	A160_0207355	p-cluster01359	27743	28411	669	222 aa	cytochrome C oxidase subunit I	39
A160new	contig00130	21815	37075	15261	A160_0207360	p-cluster01303	28426	29277	852	283 aa	cytolethal distending toxin subunit CdtB	41
A160new	contig00130	21815	37075	15261	A160_0207365	p-cluster01393	29288	29848	561	186 aa	cytochrome C oxidase subunit I	38
A160new	contig00130	21815	37075	15261	A160_0207375	p-cluster01988	31216	30455	762	253 aa	hypothetical protein	33
A160new	contig00130	21815	37075	15261	A160_0207380	p-cluster02049	32266	32589	324	107 aa	hypothetical protein	44
A160new	contig00130	21815	37075	15261	A160_0207385	p-cluster02892	32589	32828	240	79 aa	hypothetical protein	44
A160new	contig00130	21815	37075	15261	A160_0207390	p-cluster02031	32845	33252	408	135 aa	membrane protein	41
A160new	contig00130	21815	37075	15261	A160_0207395	p-cluster02039	33271	33642	372	123 aa	membrane protein	42
A160new	contig00130	21815	37075	15261	A160_0207400	p-cluster02009	33654	34286	633	210 aa	hypothetical protein	45
A160new	contig00130	21815	37075	15261	A160_0207405	p-cluster01979	34286	35146	861	286 aa	conjugal transfer protein	46
A160new	contig00130	21815	37075	15261	A160_0207410	p-cluster01944	35157	36545	1389	462 aa	hypothetical protein	45
A160new	contig00130	21815	37075	15261	A160_0207415	p-cluster02032	36554	36961	408	135 aa	conjugal transfer protein	48
AAS4anew	contig00005	40756	48572	7817	AAS4A_0201810	p-cluster01769	42489	42668	180	59 aa	hypothetical protein	34
AAS4anew	contig00005	40756	48572	7817	AAS4A_0201815	p-cluster01753	42665	42943	279	92 aa	hypothetical protein	33
AAS4anew	contig00005	40756	48572	7817	AAS4A_0201820	p-cluster01595	42982	43161	180	59 aa	hypothetical protein	36
AAS4anew	contig00005	40756	48572	7817	AAS4A_0201830	p-cluster01684	43734	43988	255	84 aa	cell growth regulatory protein MazE	38
AAS4anew	contig00005	40756	48572	7817	AAS4A_0201835	p-cluster01437	43991	44335	345	114 aa	MazF family transcriptional regulator	41
AAS4anew	contig00005	40756	48572	7817	AAS4A_0201840	p-cluster01589	44419	44685	267	88 aa	virulence protein	40
AAS4anew	contig00005	40756	48572	7817	AAS4A_0201845	p-cluster01359	44904	45572	669	222 aa	cytochrome C oxidase subunit I	38
AAS4anew	contig00005	40756	48572	7817	AAS4A_0201850	p-cluster01303	45587	46438	852	283 aa	cytolethal distending toxin subunit CdtB	41
AAS4anew	contig00005	40756	48572	7817	AAS4A_0201855	p-cluster01393	46449	47009	561	186 aa	cytochrome C oxidase subunit I	38
AAS4anew	contig00005	40756	48572	7817	AAS4A_0201865	p-cluster14766	47610	47882	273	90 aa	hypothetical protein	31
AAS4anew	contig00005	40756	48572	7817	AAS4A_0201870	p-cluster37672	48064	48270	207	68 aa	hypothetical protein	29
ANH9381gb	CP003099	1131323	1142330	11008	ANH9381_1223	p-cluster01999	1132626	1131937	690	229 aa	transport associated protein 8	40
ANH9381gb	CP003099	1131323	1142330	11008	ANH9381_1224	p-cluster02587	1133777	1132839	939	312 aa	TriE protein	38
ANH9381gb	CP003099	1131323	1142330	11008	ANH9381_1225	p-cluster02394	1134076	1133852	225	74 aa	lipoprotein	34
ANH9381gb	CP003099	1131323	1142330	11008	ANH9381_1226	p-cluster37834	1134424	1134098	327	108 aa	transport associated protein 4	40
ANH9381gb	CP003099	1131323	1142330	11008	ANH9381_1227	p-cluster14907	1134873	1134544	330	109 aa	relaxase	36
ANH9381gb	CP003099	1131323	1142330	11008	ANH9381_1228	p-cluster01769	1135227	1135346	120	39 aa	hypothetical protein	37
ANH9381gb	CP003099	1131323	1142330	11008	ANH9381_1229	p-cluster01595	1135660	1135839	180	59 aa	hypothetical protein	36
ANH9381gb	CP003099	1131323	1142330	11008	ANH9381_1230	p-cluster01684	1136410	1136664	255	84 aa	Cell growth regulatory protein MazE	38
ANH9381gb	CP003099	1131323	1142330	11008	ANH9381_1231	p-cluster01437	1136667	1137011	345	114 aa	transcriptional modulator of MazE/toxin, MazF	41
ANH9381gb	CP003099	1131323	1142330	11008	ANH9381_1232	p-cluster01359	1137577	1138245	669	222 aa	cytolethal distending toxin protein A	38
ANH9381gb	CP003099	1131323	1142330	11008	ANH9381_1233	p-cluster01303	1138260	1139111	852	283 aa	cytolethal distending toxin protein B	41
ANH9381gb	CP003099	1131323	1142330	11008	ANH9381_1234	p-cluster01393	1139122	1139682	561	186 aa	cytolethal distending toxin protein C	38
ANH9381gb	CP003099	1131323	1142330	11008	ANH9381_1235	p-cluster15310	1140757	1141281	525	174 aa	modification methylase MspI	35
ANH9381gb	CP003099	1131323	1142330	11008	ANH9381_1236	p-cluster03452	1142256	1141480	777	258 aa	ParA-DnaB	40
D11S-1new	CP001733	826069	834123	8055	D11S_02505	p-cluster01769	827802	827981	180	59 aa	hypothetical protein	34
D11S-1new	CP001733	826069	834123	8055	D11S_02510	p-cluster01753	827978	828256	279	92 aa	hypothetical protein	33
D11S-1new	CP001733	826069	834123	8055	D11S_02520	p-cluster02878	832703	832512	192	63 aa	antirestriction protein	42
D11S-1new	CP001733	826069	834123	8055	D11S_02530	p-cluster14766	832923	833195	273	90 aa	hypothetical protein	31
D11S-1new	CP001733	826069	834123	8055	D11S_0904	p-cluster01595	828295	828474	180	59 aa	hypothetical protein	36
D11S-1new	CP001733	826069	834123	8055	D11S_0905	p-cluster01684	829047	829301	255	84 aa	cell growth regulatory protein MazE	38
D11S-1new	CP001733	826069	834123	8055	D11S_0906	p-cluster01437	829304	829648	345	114 aa	MazF family transcriptional regulator	41
D11S-1new	CP001733	826069	834123	8055	D11S_0907	p-cluster01589	829732	829998	267	88 aa	virulence protein	40
D11S-1new	CP001733	826069	834123	8055	D11S_0908	p-cluster01359	830217	830885	669	222 aa	cytochrome C oxidase subunit I	38
D11S-1new	CP001733	826069	834123	8055	D11S_0909	p-cluster01303	830900	831751	852	283 aa	cytolethal distending toxin subunit CdtB	41
D11S-1new	CP001733	826069	834123	8055	D11S_0910	p-cluster01393	831762	832322	561	186 aa	cytochrome C oxidase subunit I	38
D17P-2new	contig00003	18762	26816	8055	D17P2_0301145	p-cluster01393	21123	20563	561	186 aa	cytochrome C oxidase subunit I	38
D17P-2new	contig00003	18762	26816	8055	D17P2_0301150	p-cluster01303	21985	21134	852	283 aa	cytolethal distending toxin subunit CdtB	41
D17P-2new	contig00003	18762	26816	8055	D17P2_0301155	p-cluster01359	22668	22000	669	222 aa	cytochrome C oxidase subunit I	38
D17P-2new	contig00003	18762	26816	8055	D17P2_0301160	p-cluster01589	23153	22887	267	88 aa	virulence protein	40
D17P-2new	contig00003	18762	26816	8055	D17P2_0301165	p-cluster01437	23581	23237	345	114 aa	MazF family transcriptional regulator	41
D17P-2new	contig00003	18762	26816	8055	D17P2_0301170	p-cluster01684	23838	23584	255	84 aa	cell growth regulatory protein MazE	38
D17P-2new	contig00003	18762	26816	8055	D17P2_0301180	p-cluster01595	24590	24411	180	59 aa	hypothetical protein	36
D17P-2new	contig00003	18762	26816	8055	D17P2_0301185	p-cluster01753	24907	24629	279	92 aa	hypothetical protein	33
D17P-2new	contig00003	18762	26816	8055	D17P2_0301190	p-cluster01769	25083	24904	180	59 aa	hypothetical protein	34
D17P-3new	contig00007	9494	24747	15254	D17P3_0300475	p-cluster02032	10016	9609	408	135 aa	conjugal transfer protein	48
D17P-3new	contig00007	9494	24747	15254	D17P3_0300480	p-cluster01944	11413	10025	1389	462 aa	hypothetical protein	45
D17P-3new	contig00007	9494	24747	15254	D17P3_0300485	p-cluster01979	12284	11424	861	286 aa	conjugal transfer protein	46
D17P-3new	contig00007	9494	24747	15254	D17P3_0300490	p-cluster02009	12916	12284	633	210 aa	hypothetical protein	45
D17P-3new	contig00007	9494	24747	15254	D17P3_0300495	p-cluster02039	13299	12928	372	123 aa	membrane protein	41
D17P-3new	contig00007	9494	24747	15254	D17P3_0300500	p-cluster02031	13725	13318	408	135 aa	membrane protein	41
D17P-3new	contig00007	9494	24747	15254	D17P3_0300505	p-cluster02892	13981	13742	240	79 aa	hypothetical protein	44
D17P-3new	contig00007	9494	24747	15254	D17P3_0300510	p-cluster02049	14304	13981	324	107 aa	hypothetical protein	44
D17P-3new	contig00007	9494	24747	15254	D17P3_0300515	p-cluster01988	15354	16115	762	253 aa	hypothetical protein	33
D17P-3new	contig00007	9494	24747	15254	D17P3_0300525	p-cluster01393	17282	16722	561	186 aa	cytochrome C oxidase subunit I	38
D17P-3new	contig00007	9494	24747	15254	D17P3_0300530	p-cluster01303	18144	17293	852	283 aa	cytolethal distending toxin subunit CdtB	41
D17P-3new	contig00007	9494	24747	15254	D17P3_0300535	p-cluster01359	18827	18159	669	222 aa	cytochrome C oxidase subunit I	39
D17P-3new	contig00007	9494	24747	15254	D17P3_0300545	p-cluster01589	19308	19042	267	88 aa	virulence protein	39
D17P-3new	contig00007	9494	24747	15254	D17P3_0300550	p-cluster01437	19736	19392	345	114 aa	MazF family transcriptional regulator	41
D17P-3new	contig00007	9494	24747	15254	D17P3_0300555	p-cluster01684	19993	19739	255	84 aa	cell growth regulatory protein MazE	38
D17P-3new	contig00007	9494	24747	15254	D17P3_0300565	p-cluster01595	20743	20564	180	59 aa	hypothetical protein	36
D17P-3new	contig00007	9494	24747	15254	D17P3_0300570	p-cluster01753	21060	20782	279	92 aa	hypothetical protein	33
D17P-3new	contig00007	9494	24747	15254	D17P3_0300575	p-cluster01769	21236	21057	180	59 aa	hypothetical protein	34
D17P-3new	contig00007	9494	24747	15254	D17P3_0300580	p-cluster02026	21530	23440	1911	636 aa	relaxase	36
D17P-3new	contig00007	9494	24747	15254	D17P3_0300585	p-cluster01982	23524	24345	822	273 aa	integrase	32
D18P-1new	contig00097	10744	25995	15252	D18P1_0310675	p-cluster02032	11265	10858	408	135 aa	conjugal transfer protein	48
D18P-1new	contig00097	10744	25995	15252	D18P1_0310685	p-cluster01979	13533	12673	861	286 aa	conjugal transfer protein	46
D18P-1new	contig00097	10744	25995	15252	D18P1_0310690	p-cluster02009	14165	13533	633	210 aa	hypothetical protein	45
D18P-1new	contig00097	10744	25995	15252	D18P1_0310695	p-cluster02039	14548	14177	372	123 aa	membrane protein	41
D18P-1new	contig00097	10744	25995	15252	D18P1_0310700	p-cluster02031	14974	14567	408	135 aa	membrane protein	42
D18P-1new	contig00097	10744	25995	15252	D18P1_0310705	p-cluster02892	15230	14991	240	79 aa	hypothetical protein	44
D18P-1new	contig00097	10744	25995	15252	D18P1_0310710	p-cluster02049	15553	15230	324	107 aa	hypothetical protein	44
D18P-1new	contig00097	10744	25995	15252	D18P1_0310715	p-cluster01988	16603	17364	762	253 aa	hypothetical protein	33
D18P-1new	contig00097	10744	25995	15252	D18P1_0310725	p-cluster01393	18531	17971	561	186 aa	cytochrome C oxidase subunit I	38
D18P-1new	contig00097	10744	25995	15252	D18P1_0310730	p-cluster01303	19393	18542	852	283 aa	cytolethal distending toxin subunit CdtB	41
D18P-1new	contig00097	10744	25995	15252	D18P1_0310735	p-cluster01359	20076	19408	669	222 aa	cytochrome C oxidase subunit I	38
D18P-1new	contig00097	10744	25995	15252	D18P1_0310745	p-cluster01589	20557	20291	267	88 aa	virulence protein	39
D18P-1new	contig00097	10744	25995	15252	D18P1_0310750	p-cluster01437	20985	20641	345	114 aa	MazF family transcriptional regulator	41
D18P-1new	contig00097	10744	25995	15252	D18P1_0310755	p-cluster01684	21242	20988	255	84 aa	cell growth regulatory protein MazE	38
D18P-1new	contig00097	10744	25995	15252	D18P1_0310765	p-cluster01595	21992	21813	180	59 aa	hypothetical protein	36
D18P-1new	contig00097	10744	25995	15252	D18P1_0310770	p-cluster01753	22309	22031	279	92 aa	hypothetical protein	33
D18P-1new	contig00097	10744	25995	15252	D18P1_0310775	p-cluster01769	22485	22306	180	59 aa	hypothetical protein	34
D18P-1new	contig00097	10744	25995	15252	D18P1_0310780	p-cluster02026	22779	24689	1911	636 aa	relaxase	36
D18P-1new	contig00097	10744	25995	15252	D18P1_0310785	p-cluster01982	24773	25594	822	273 aa	integrase	32
D7S-1new	CP003496	2163027	2178279	15253	D7S_02284	p-cluster01982	2164249	2163428	822	273 aa	integrase	32
D7S-1new	CP003496	2163027	2178279	15253	D7S_02285	p-cluster02026	2166243	2164333	1911	636 aa	relaxase	36
D7S-1new	CP003496	2163027	2178279	15253	D7S_02286	p-cluster01769	2166537	2166716	180	59 aa	hypothetical protein	34
D7S-1new	CP003496	2163027	2178279	15253	D7S_02287	p-cluster01753	2166713	2166991	279	92 aa	hypothetical protein	33
D7S-1new	CP003496	2163027	2178279	15253	D7S_02288	p-cluster01595	2167030	2167209	180	59 aa	hypothetical protein	36
D7S-1new	CP003496	2163027	2178279	15253	D7S_02292	p-cluster01437	2168038	2168382	345	114 aa	MazF family transcriptional regulator	41
D7S-1new	CP003496	2163027	2178279	15253	D7S_02293	p-cluster01589	2168466	2168732	267	88 aa	virulence protein	39
D7S-1new	CP003496	2163027	2178279	15253	D7S_02294	p-cluster01359	2168947	2169615	669	222 aa	cytochrome C oxidase subunit I	39
D7S-1new	CP003496	2163027	2178279	15253	D7S_02295	p-cluster01303	2169630	2170481	852	283 aa	cytolethal distending toxin subunit CdtB	41
D7S-1new	CP003496	2163027	2178279	15253	D7S_02296	p-cluster01393	2170492	2171052	561	186 aa	cytochrome C oxidase subunit I	38
D7S-1new	CP003496	2163027	2178279	15253	D7S_02297	p-cluster02878	2171433	2171242	192	63 aa	antirestriction protein	42
D7S-1new	CP003496	2163027	2178279	15253	D7S_02298	p-cluster01988	2172420	2171659	762	253 aa	hypothetical protein	33
D7S-1new	CP003496	2163027	2178279	15253	D7S_02302	p-cluster02049	2173470	2173793	324	107 aa	hypothetical protein	44
D7S-1new	CP003496	2163027	2178279	15253	D7S_02303	p-cluster02892	2173793	2173972	180	59 aa	hypothetical protein	46
D7S-1new	CP003496	2163027	2178279	15253	D7S_02304	p-cluster02031	2174048	2174455	408	135 aa	membrane protein	41
D7S-1new	CP003496	2163027	2178279	15253	D7S_02305	p-cluster02039	2174474	2174845	372	123 aa	membrane protein	41
D7S-1new	CP003496	2163027	2178279	15253	D7S_02306	p-cluster02009	2174857	2175489	633	210 aa	hypothetical protein	45
D7S-1new	CP003496	2163027	2178279	15253	D7S_02307	p-cluster01979	2175489	2176349	861	286 aa	conjugal transfer protein	46
D7S-1new	CP003496	2163027	2178279	15253	D7S_02308	p-cluster01944	2176360	2177748	1389	462 aa	hypothetical protein	45
D7S-1new	CP003496	2163027	2178279	15253	D7S_02309	p-cluster02032	2177757	2178164	408	135 aa	conjugal transfer protein	48
H5P-1new	contig00003	12893	28154	15262	H5P1_0300320	p-cluster02032	13415	13008	408	135 aa	conjugal transfer protein	48
H5P-1new	contig00003	12893	28154	15262	H5P1_0300325	p-cluster01944	14812	13424	1389	462 aa	hypothetical protein	45
H5P-1new	contig00003	12893	28154	15262	H5P1_0300330	p-cluster01979	15683	14823	861	286 aa	conjugal transfer protein	46
H5P-1new	contig00003	12893	28154	15262	H5P1_0300335	p-cluster02009	16315	15683	633	210 aa	hypothetical protein	45
H5P-1new	contig00003	12893	28154	15262	H5P1_0300340	p-cluster02039	16698	16327	372	123 aa	membrane protein	41
H5P-1new	contig00003	12893	28154	15262	H5P1_0300345	p-cluster02031	17124	16717	408	135 aa	membrane protein	41
H5P-1new	contig00003	12893	28154	15262	H5P1_0300350	p-cluster02892	17380	17141	240	79 aa	hypothetical protein	44
H5P-1new	contig00003	12893	28154	15262	H5P1_0300355	p-cluster02049	17703	17380	324	107 aa	hypothetical protein	44
H5P-1new	contig00003	12893	28154	15262	H5P1_0300360	p-cluster01988	18753	19514	762	253 aa	hypothetical protein	33
H5P-1new	contig00003	12893	28154	15262	H5P1_0300370	p-cluster02878	19740	19931	192	63 aa	antirestriction protein	42
H5P-1new	contig00003	12893	28154	15262	H5P1_0300375	p-cluster01393	20681	20121	561	186 aa	cytochrome C oxidase subunit I	38
H5P-1new	contig00003	12893	28154	15262	H5P1_0300380	p-cluster01303	21543	20692	852	283 aa	cytolethal distending toxin subunit CdtB	41
H5P-1new	contig00003	12893	28154	15262	H5P1_0300385	p-cluster01359	22226	21558	669	222 aa	cytochrome C oxidase subunit I	39
H5P-1new	contig00003	12893	28154	15262	H5P1_0300395	p-cluster01589	22716	22441	276	91 aa	virulence protein	39
H5P-1new	contig00003	12893	28154	15262	H5P1_0300400	p-cluster01437	23144	22800	345	114 aa	MazF family transcriptional regulator	41
H5P-1new	contig00003	12893	28154	15262	H5P1_0300405	p-cluster01684	23401	23147	255	84 aa	cell growth regulatory protein MazE	38
H5P-1new	contig00003	12893	28154	15262	H5P1_0300415	p-cluster01595	24151	23972	180	59 aa	hypothetical protein	36
H5P-1new	contig00003	12893	28154	15262	H5P1_0300420	p-cluster01753	24468	24190	279	92 aa	hypothetical protein	33
H5P-1new	contig00003	12893	28154	15262	H5P1_0300425	p-cluster01769	24644	24465	180	59 aa	hypothetical protein	34
H5P-1new	contig00003	12893	28154	15262	H5P1_0300430	p-cluster02026	24938	26848	1911	636 aa	relaxase	36
H5P-1new	contig00003	12893	28154	15262	H5P1_0300435	p-cluster01982	26932	27753	822	273 aa	integrase	32
HK1651gb	CP007502	457261	461946	4686	CF65_00665	p-cluster03947	457335	457613	279	92 aa	hypothetical protein	43
HK1651gb	CP007502	457261	461946	4686	CF65_00666	p-cluster38155	457610	457717	108	35 aa	hypothetical protein	35
HK1651gb	CP007502	457261	461946	4686	CF65_00667	p-cluster01393	458640	458080	561	186 aa	cytolethal distending toxin subunit C	38
HK1651gb	CP007502	457261	461946	4686	CF65_00668	p-cluster01303	459502	458651	852	283 aa	cytolethal distending toxin subunit B	41
HK1651gb	CP007502	457261	461946	4686	CF65_00669	p-cluster01359	460185	459517	669	222 aa	cytolethal distending toxin subunit A	39
HK1651gb	CP007502	457261	461946	4686	CF65_00670	p-cluster02923	460400	460239	162	53 aa	hypothetical protein	21
HK1651gb	CP007502	457261	461946	4686	CF65_00671	p-cluster01589	460670	460404	267	88 aa	hypothetical protein	40
HK1651gb	CP007502	457261	461946	4686	CF65_00672	p-cluster01437	461098	460754	345	114 aa	hypothetical protein	40
HK1651gb	CP007502	457261	461946	4686	CF65_00673	p-cluster01684	461355	461101	255	84 aa	hypothetical protein	38
I23Cnew	contig00011	1	10015	10015	I23C_0301970	p-cluster37781	295	1	295	98 aa	hypothetical protein	41
I23Cnew	contig00011	1	10015	10015	I23C_0301975	p-cluster02587	1509	508	1002	333 aa	transport associated protein 6	38
I23Cnew	contig00011	1	10015	10015	I23C_0301980	p-cluster02394	1745	1521	225	74 aa	hypothetical protein	34
I23Cnew	contig00011	1	10015	10015	I23C_0301990	p-cluster01769	2836	3015	180	59 aa	hypothetical protein	34
I23Cnew	contig00011	1	10015	10015	I23C_0301995	p-cluster01753	3012	3290	279	92 aa	hypothetical protein	33
I23Cnew	contig00011	1	10015	10015	I23C_0302000	p-cluster01595	3329	3508	180	59 aa	hypothetical protein	36
I23Cnew	contig00011	1	10015	10015	I23C_0302010	p-cluster01684	4079	4333	255	84 aa	cell growth regulatory protein MazE	38
I23Cnew	contig00011	1	10015	10015	I23C_0302015	p-cluster01437	4336	4680	345	114 aa	MazF family transcriptional regulator	41
I23Cnew	contig00011	1	10015	10015	I23C_0302020	p-cluster01589	4764	5030	267	88 aa	virulence protein	40
I23Cnew	contig00011	1	10015	10015	I23C_0302025	p-cluster01359	5249	5917	669	222 aa	cytochrome C oxidase subunit I	38
I23Cnew	contig00011	1	10015	10015	I23C_0302030	p-cluster01303	5932	6783	852	283 aa	cytolethal distending toxin subunit CdtB	41
I23Cnew	contig00011	1	10015	10015	I23C_0302035	p-cluster01393	6794	7354	561	186 aa	cytochrome C oxidase subunit I	38
I23Cnew	contig00011	1	10015	10015	I23C_0302045	p-cluster15310	8430	8954	525	174 aa	site-specific DNA methylase	35
I23Cnew	contig00011	1	10015	10015	I23C_0302050	p-cluster03452	9941	9165	777	258 aa	chromosome partitioning protein ParA	40
I63Bnew	contig00044	4731	19983	15253	I63B_0304865	p-cluster01982	5953	5132	822	273 aa	integrase	32
I63Bnew	contig00044	4731	19983	15253	I63B_0304870	p-cluster02026	7947	6037	1911	636 aa	relaxase	36
I63Bnew	contig00044	4731	19983	15253	I63B_0304875	p-cluster01769	8241	8420	180	59 aa	hypothetical protein	34
I63Bnew	contig00044	4731	19983	15253	I63B_0304880	p-cluster01753	8417	8695	279	92 aa	hypothetical protein	33
I63Bnew	contig00044	4731	19983	15253	I63B_0304885	p-cluster01595	8734	8913	180	59 aa	hypothetical protein	36
I63Bnew	contig00044	4731	19983	15253	I63B_0304895	p-cluster01684	9484	9738	255	84 aa	cell growth regulatory protein MazE	38
I63Bnew	contig00044	4731	19983	15253	I63B_0304900	p-cluster01437	9741	10085	345	114 aa	MazF family transcriptional regulator	41
I63Bnew	contig00044	4731	19983	15253	I63B_0304905	p-cluster01589	10169	10435	267	88 aa	virulence protein	39
I63Bnew	contig00044	4731	19983	15253	I63B_0304915	p-cluster01359	10650	11318	669	222 aa	cytochrome C oxidase subunit I	38
I63Bnew	contig00044	4731	19983	15253	I63B_0304920	p-cluster01303	11333	12184	852	283 aa	cytolethal distending toxin subunit CdtB	41
I63Bnew	contig00044	4731	19983	15253	I63B_0304925	p-cluster01393	12195	12755	561	186 aa	cytochrome C oxidase subunit I	38
I63Bnew	contig00044	4731	19983	15253	I63B_0304935	p-cluster01988	14123	13362	762	253 aa	hypothetical protein	33
I63Bnew	contig00044	4731	19983	15253	I63B_0304940	p-cluster02049	15173	15496	324	107 aa	hypothetical protein	44
I63Bnew	contig00044	4731	19983	15253	I63B_0304945	p-cluster02892	15496	15735	240	79 aa	hypothetical protein	44
I63Bnew	contig00044	4731	19983	15253	I63B_0304950	p-cluster02031	15752	16159	408	135 aa	membrane protein	41
I63Bnew	contig00044	4731	19983	15253	I63B_0304955	p-cluster02039	16178	16549	372	123 aa	membrane protein	41
I63Bnew	contig00044	4731	19983	15253	I63B_0304960	p-cluster02009	16561	17193	633	210 aa	hypothetical protein	45
I63Bnew	contig00044	4731	19983	15253	I63B_0304965	p-cluster01979	17193	18053	861	286 aa	conjugal transfer protein	46
I63Bnew	contig00044	4731	19983	15253	I63B_0304970	p-cluster01944	18064	19452	1389	462 aa	hypothetical protein	45
I63Bnew	contig00044	4731	19983	15253	I63B_0304975	p-cluster02032	19461	19868	408	135 aa	conjugal transfer protein	48
RHAAInew	contig00006	40618	79392	38775	RHAA2_05665	p-cluster37317	40660	41136	477	158 aa	hypothetical protein	40
RHAAInew	contig00006	40618	79392	38775	RHAA2_05670	p-cluster38292	41320	41523	204	67 aa	hypothetical protein	41
RHAAInew	contig00006	40618	79392	38775	RHAA2_05675	p-cluster34001	41516	42631	1116	371 aa	cytosine methyltransferase	45
RHAAInew	contig00006	40618	79392	38775	RHAA2_05680	p-cluster20976	44014	43025	990	329 aa	hypothetical protein	35
RHAAInew	contig00006	40618	79392	38775	RHAA2_05685	p-cluster02050	44146	44355	210	69 aa	hypothetical protein	35
RHAAInew	contig00006	40618	79392	38775	RHAA2_05690	p-cluster20978	44333	44605	273	90 aa	hypothetical protein	38
RHAAInew	contig00006	40618	79392	38775	RHAA2_05695	p-cluster00075	44616	46673	2058	685 aa	DNA topoisomerase III	41
RHAAInew	contig00006	40618	79392	38775	RHAA2_05710	p-cluster20980	47844	48305	462	153 aa	hypothetical protein	40
RHAAInew	contig00006	40618	79392	38775	RHAA2_05715	p-cluster38291	48416	48748	333	110 aa	hypothetical protein	34
RHAAInew	contig00006	40618	79392	38775	RHAA2_05720	p-cluster38290	48844	49491	648	215 aa	hypothetical protein	41
RHAAInew	contig00006	40618	79392	38775	RHAA2_05725	p-cluster38289	49514	49705	192	63 aa	hypothetical protein	32
RHAAInew	contig00006	40618	79392	38775	RHAA2_05730	p-cluster38288	49874	50101	228	75 aa	hypothetical protein	42
RHAAInew	contig00006	40618	79392	38775	RHAA2_05740	p-cluster38287	50704	50982	279	92 aa	hypothetical protein	39
RHAAInew	contig00006	40618	79392	38775	RHAA2_05750	p-cluster38286	51496	51999	504	167 aa	enoyl-CoA hydratase	41
RHAAInew	contig00006	40618	79392	38775	RHAA2_05760	p-cluster38285	52257	52886	630	209 aa	hypothetical protein	44
RHAAInew	contig00006	40618	79392	38775	RHAA2_05765	p-cluster38284	52897	53652	756	251 aa	conjugal transfer protein	41
RHAAInew	contig00006	40618	79392	38775	RHAA2_05770	p-cluster38283	53631	54353	723	240 aa	hypothetical protein	43
RHAAInew	contig00006	40618	79392	38775	RHAA2_05775	p-cluster38282	54375	54722	348	115 aa	hypothetical protein	33
RHAAInew	contig00006	40618	79392	38775	RHAA2_05780	p-cluster38281	54715	55218	504	167 aa	hypothetical protein	42
RHAAInew	contig00006	40618	79392	38775	RHAA2_05790	p-cluster38280	57483	57806	324	107 aa	hypothetical protein	37
RHAAInew	contig00006	40618	79392	38775	RHAA2_05800	p-cluster02049	58658	58981	324	107 aa	conjugal transfer protein	44
RHAAInew	contig00006	40618	79392	38775	RHAA2_05805	p-cluster38279	58981	59223	243	80 aa	hypothetical protein	43
RHAAInew	contig00006	40618	79392	38775	RHAA2_05810	p-cluster38278	59242	59607	366	121 aa	membrane protein	41
RHAAInew	contig00006	40618	79392	38775	RHAA2_05815	p-cluster02039	59626	60009	384	127 aa	hypothetical protein	43
RHAAInew	contig00006	40618	79392	38775	RHAA2_05820	p-cluster02009	60027	60650	624	207 aa	lipoprotein	47
RHAAInew	contig00006	40618	79392	38775	RHAA2_05825	p-cluster01979	60652	61560	909	302 aa	conjugal transfer protein	46
RHAAInew	contig00006	40618	79392	38775	RHAA2_05830	p-cluster01944	61557	63029	1473	490 aa	integrating conjugative element protein	46
RHAAInew	contig00006	40618	79392	38775	RHAA2_05835	p-cluster02032	63047	63448	402	133 aa	conjugal transfer protein	44
RHAAInew	contig00006	40618	79392	38775	RHAA2_05840	p-cluster38277	63461	66289	2829	942 aa	type VI secretion protein	45
RHAAInew	contig00006	40618	79392	38775	RHAA2_05845	p-cluster38276	66286	66735	450	149 aa	hypothetical protein	40
RHAAInew	contig00006	40618	79392	38775	RHAA2_05850	p-cluster38275	66741	67076	336	111 aa	hypothetical protein	39
RHAAInew	contig00006	40618	79392	38775	RHAA2_05855	p-cluster38274	67083	68579	1497	498 aa	membrane protein	44
RHAAInew	contig00006	40618	79392	38775	RHAA2_05860	p-cluster38273	68966	68631	336	111 aa	hypothetical protein	31
RHAAInew	contig00006	40618	79392	38775	RHAA2_05865	p-cluster01437	69358	69014	345	114 aa	MazF family transcriptional regulator	38
RHAAInew	contig00006	40618	79392	38775	RHAA2_05870	p-cluster01684	69614	69360	255	84 aa	cell growth regulatory protein MazE	38
RHAAInew	contig00006	40618	79392	38775	RHAA2_05875	p-cluster21012	69768	70205	438	145 aa	hypothetical protein	42
RHAAInew	contig00006	40618	79392	38775	RHAA2_05880	p-cluster21013	70202	71146	945	314 aa	conjugal transfer protein	46
RHAAInew	contig00006	40618	79392	38775	RHAA2_05885	p-cluster21014	71152	73116	1965	654 aa	conjugal transfer protein	46
RHAAInew	contig00006	40618	79392	38775	RHAA2_05890	p-cluster38272	73125	73487	363	120 aa	hypothetical protein	45
RHAAInew	contig00006	40618	79392	38775	RHAA2_05905	p-cluster38271	75103	75432	330	109 aa	hypothetical protein	35
RHAAInew	contig00006	40618	79392	38775	RHAA2_05915	p-cluster01393	77548	77006	543	180 aa	cytochrome C oxidase subunit I	38
RHAAInew	contig00006	40618	79392	38775	RHAA2_05920	p-cluster01303	78410	77559	852	283 aa	cytolethal distending toxin subunit CdtB	41
RHAAInew	contig00006	40618	79392	38775	RHAA2_05925	p-cluster01359	79093	78425	669	222 aa	cytochrome C oxidase subunit I	39
S23Anew	contig00030	1	10001	10001	S23A_0207140	p-cluster37781	281	1	281	93 aa	hypothetical protein	41
S23Anew	contig00030	1	10001	10001	S23A_0207145	p-cluster02587	1495	494	1002	333 aa	transport associated protein 6	38
S23Anew	contig00030	1	10001	10001	S23A_0207150	p-cluster02394	1731	1507	225	74 aa	hypothetical protein	34
S23Anew	contig00030	1	10001	10001	S23A_0207160	p-cluster01769	2822	3001	180	59 aa	hypothetical protein	34
S23Anew	contig00030	1	10001	10001	S23A_0207165	p-cluster01753	2998	3276	279	92 aa	hypothetical protein	33
S23Anew	contig00030	1	10001	10001	S23A_0207170	p-cluster01595	3315	3494	180	59 aa	hypothetical protein	36
S23Anew	contig00030	1	10001	10001	S23A_0207180	p-cluster01684	4065	4319	255	84 aa	cell growth regulatory protein MazE	38
S23Anew	contig00030	1	10001	10001	S23A_0207185	p-cluster01437	4322	4666	345	114 aa	MazF family transcriptional regulator	41
S23Anew	contig00030	1	10001	10001	S23A_0207190	p-cluster01589	4750	5016	267	88 aa	virulence protein	40
S23Anew	contig00030	1	10001	10001	S23A_0207195	p-cluster01359	5235	5903	669	222 aa	cytochrome C oxidase subunit I	38
S23Anew	contig00030	1	10001	10001	S23A_0207200	p-cluster01303	5918	6769	852	283 aa	cytolethal distending toxin subunit CdtB	41
S23Anew	contig00030	1	10001	10001	S23A_0207205	p-cluster01393	6780	7340	561	186 aa	cytochrome C oxidase subunit I	38
S23Anew	contig00030	1	10001	10001	S23A_0207215	p-cluster15310	8416	8940	525	174 aa	site-specific DNA methylase	35
S23Anew	contig00030	1	10001	10001	S23A_0207220	p-cluster03452	9927	9151	777	258 aa	chromosome partitioning protein ParA	40
SA2149	contig0059	1	6497	6497	SA2149_08075	p-cluster14928	280	390	111	36 aa	hypothetical protein	37
SA2149	contig0059	1	6497	6497	SA2149_08080	p-cluster02878	392	583	192	63 aa	antirestriction protein	42
SA2149	contig0059	1	6497	6497	SA2149_08085	p-cluster01393	1333	773	561	186 aa	cytochrome C oxidase subunit I	38
SA2149	contig0059	1	6497	6497	SA2149_08090	p-cluster01303	2195	1344	852	283 aa	toxin	41
SA2149	contig0059	1	6497	6497	SA2149_08095	p-cluster01359	2878	2210	669	222 aa	cytochrome C oxidase subunit I	38
SA2149	contig0059	1	6497	6497	SA2149_08100	p-cluster01589	3363	3097	267	88 aa	virulence protein	40
SA2149	contig0059	1	6497	6497	SA2149_08105	p-cluster01437	3791	3447	345	114 aa	MazF family transcriptional regulator	41
SA2149	contig0059	1	6497	6497	SA2149_08110	p-cluster01684	4048	3794	255	84 aa	programmed cell death antitoxin MazE	38
SA2149	contig0059	1	6497	6497	SA2149_08115	p-cluster02493	4628	4515	114	37 aa	hypothetical protein	43
SA2149	contig0059	1	6497	6497	SA2149_08120	p-cluster01595	4800	4621	180	59 aa	hypothetical protein	35
SA2149	contig0059	1	6497	6497	SA2149_08125	p-cluster01753	5117	4839	279	92 aa	hypothetical protein	33
SA2149	contig0059	1	6497	6497	SA2149_08130	p-cluster01769	5293	5114	180	59 aa	hypothetical protein	34
SA2149	contig0059	1	6497	6497	SA2149_08135	p-cluster38312	5587	6129	543	180 aa	relaxase	38
SA2876	contig0145	21849	37109	15261	SA2876_11125	p-cluster01982	23071	22250	822	273 aa	integrase	32
SA2876	contig0145	21849	37109	15261	SA2876_11135	p-cluster01769	25369	25548	180	59 aa	hypothetical protein	34
SA2876	contig0145	21849	37109	15261	SA2876_11140	p-cluster01753	25545	25823	279	92 aa	hypothetical protein	33
SA2876	contig0145	21849	37109	15261	SA2876_11145	p-cluster01595	25862	26041	180	59 aa	hypothetical protein	36
SA2876	contig0145	21849	37109	15261	SA2876_11150	p-cluster02493	26034	26147	114	37 aa	hypothetical protein	41
SA2876	contig0145	21849	37109	15261	SA2876_11155	p-cluster01684	26611	26865	255	84 aa	programmed cell death antitoxin MazE	38
SA2876	contig0145	21849	37109	15261	SA2876_11160	p-cluster01437	26868	27212	345	114 aa	MazF family transcriptional regulator	41
SA2876	contig0145	21849	37109	15261	SA2876_11165	p-cluster01589	27296	27562	267	88 aa	virulence protein	39
SA2876	contig0145	21849	37109	15261	SA2876_11170	p-cluster02923	27572	27847	276	91 aa	hypothetical protein	28
SA2876	contig0145	21849	37109	15261	SA2876_11175	p-cluster01359	27777	28445	669	222 aa	cytochrome C oxidase subunit I	39
SA2876	contig0145	21849	37109	15261	SA2876_11180	p-cluster01303	28460	29311	852	283 aa	toxin	41
SA2876	contig0145	21849	37109	15261	SA2876_11185	p-cluster01393	29322	29882	561	186 aa	cytochrome C oxidase subunit I	38
SA2876	contig0145	21849	37109	15261	SA2876_11190	p-cluster14928	30375	30265	111	36 aa	hypothetical protein	38
SA2876	contig0145	21849	37109	15261	SA2876_11195	p-cluster01988	31250	30489	762	253 aa	hypothetical protein	33
SA2876	contig0145	21849	37109	15261	SA2876_11200	p-cluster02049	32300	32623	324	107 aa	hypothetical protein	44
SA2876	contig0145	21849	37109	15261	SA2876_11205	p-cluster02892	32623	32862	240	79 aa	hypothetical protein	44
SA2876	contig0145	21849	37109	15261	SA2876_11210	p-cluster02031	32879	33286	408	135 aa	membrane protein	41
SA2876	contig0145	21849	37109	15261	SA2876_11215	p-cluster02039	33305	33676	372	123 aa	membrane protein	42
SA2876	contig0145	21849	37109	15261	SA2876_11220	p-cluster02009	33688	34320	633	210 aa	integrating conjugative element protein	45
SA2876	contig0145	21849	37109	15261	SA2876_11225	p-cluster01979	34320	35180	861	286 aa	conjugative transfer protein	46
SA2876	contig0145	21849	37109	15261	SA2876_11230	p-cluster01944	35191	36579	1389	462 aa	hypothetical protein	45
SA2876	contig0145	21849	37109	15261	SA2876_11235	p-cluster02032	36588	36995	408	135 aa	conjugal transfer protein	48
SA3033	contig0109	12904	26785	13882	SA3033_10565	p-cluster02032	13426	13019	408	135 aa	conjugal transfer protein	48
SA3033	contig0109	12904	26785	13882	SA3033_10570	p-cluster01944	14823	13435	1389	462 aa	hypothetical protein	45
SA3033	contig0109	12904	26785	13882	SA3033_10575	p-cluster01979	15694	14834	861	286 aa	conjugative transfer protein	46
SA3033	contig0109	12904	26785	13882	SA3033_10580	p-cluster02009	16326	15694	633	210 aa	integrating conjugative element protein	45
SA3033	contig0109	12904	26785	13882	SA3033_10585	p-cluster02039	16709	16338	372	123 aa	membrane protein	41
SA3033	contig0109	12904	26785	13882	SA3033_10590	p-cluster02031	17135	16728	408	135 aa	membrane protein	41
SA3033	contig0109	12904	26785	13882	SA3033_10595	p-cluster02892	17391	17152	240	79 aa	hypothetical protein	44
SA3033	contig0109	12904	26785	13882	SA3033_10600	p-cluster02049	17714	17391	324	107 aa	hypothetical protein	44
SA3033	contig0109	12904	26785	13882	SA3033_10605	p-cluster01988	18764	19525	762	253 aa	hypothetical protein	33
SA3033	contig0109	12904	26785	13882	SA3033_10610	p-cluster14928	19639	19749	111	36 aa	hypothetical protein	38
SA3033	contig0109	12904	26785	13882	SA3033_10615	p-cluster01393	20692	20132	561	186 aa	cytochrome C oxidase subunit I	38
SA3033	contig0109	12904	26785	13882	SA3033_10620	p-cluster01303	21554	20703	852	283 aa	toxin	41
SA3033	contig0109	12904	26785	13882	SA3033_10625	p-cluster01359	22237	21569	669	222 aa	cytochrome C oxidase subunit I	38
SA3033	contig0109	12904	26785	13882	SA3033_10630	p-cluster02923	22442	22167	276	91 aa	hypothetical protein	28
SA3033	contig0109	12904	26785	13882	SA3033_10635	p-cluster01589	22718	22452	267	88 aa	virulence protein	39
SA3033	contig0109	12904	26785	13882	SA3033_10640	p-cluster01437	23146	22802	345	114 aa	MazF family transcriptional regulator	41
SA3033	contig0109	12904	26785	13882	SA3033_10645	p-cluster01684	23403	23149	255	84 aa	programmed cell death antitoxin MazE	38
SA3033	contig0109	12904	26785	13882	SA3033_10650	p-cluster02493	23981	23868	114	37 aa	hypothetical protein	41
SA3033	contig0109	12904	26785	13882	SA3033_10655	p-cluster01595	24153	23974	180	59 aa	hypothetical protein	36
SA3033	contig0109	12904	26785	13882	SA3033_10660	p-cluster01753	24470	24192	279	92 aa	hypothetical protein	33
SA3033	contig0109	12904	26785	13882	SA3033_10665	p-cluster01769	24646	24467	180	59 aa	hypothetical protein	34
SA3033	contig0109	12904	26785	13882	SA3033_10670	p-cluster02026	24940	26785	1846	615 aa	relaxase	36
SC1000	Contig_4	30105	38725	8621	SC1000_05440	p-cluster02878	31162	31353	192	63 aa	antirestriction protein	42
SC1000	Contig_4	30105	38725	8621	SC1000_05445	p-cluster01393	32103	31543	561	186 aa	cytolethal distending toxin subunit A	38
SC1000	Contig_4	30105	38725	8621	SC1000_05450	p-cluster01303	32965	32114	852	283 aa	cytolethal distending toxin subunit CdtB	41
SC1000	Contig_4	30105	38725	8621	SC1000_05455	p-cluster01359	33648	32980	669	222 aa	cytolethal distending toxin subunit A	38
SC1000	Contig_4	30105	38725	8621	SC1000_05460	p-cluster01589	34133	33867	267	88 aa	AbrB/MazE/SpoVT family DNA-binding domain-containing protein	40
SC1000	Contig_4	30105	38725	8621	SC1000_05465	p-cluster01437	34561	34217	345	114 aa	MazF family transcriptional regulator	41
SC1000	Contig_4	30105	38725	8621	SC1000_05470	p-cluster01684	34818	34564	255	84 aa	transcriptional regulator	38
SC1000	Contig_4	30105	38725	8621	SC1000_05475	p-cluster01595	35568	35389	180	59 aa	hypothetical protein	36
SC1000	Contig_4	30105	38725	8621	SC1000_05480	p-cluster01753	35885	35607	279	92 aa	hypothetical protein	33
SC1000	Contig_4	30105	38725	8621	SC1000_05485	p-cluster01769	36061	35882	180	59 aa	hypothetical protein	34
SC1000	Contig_4	30105	38725	8621	SC1000_05495	p-cluster01982	37627	38448	822	273 aa	integrase	32
SC29R	contig0041	1	15280	15280	SC29R_04905	p-cluster02032	552	145	408	135 aa	conjugal transfer protein	48
SC29R	contig0041	1	15280	15280	SC29R_04910	p-cluster01944	1949	696	1254	417 aa	hypothetical protein	45
SC29R	contig0041	1	15280	15280	SC29R_04915	p-cluster01979	2820	1960	861	286 aa	conjugative transfer protein	46
SC29R	contig0041	1	15280	15280	SC29R_04920	p-cluster02009	3452	2820	633	210 aa	integrating conjugative element protein	45
SC29R	contig0041	1	15280	15280	SC29R_04925	p-cluster02039	3835	3464	372	123 aa	membrane protein	41
SC29R	contig0041	1	15280	15280	SC29R_04930	p-cluster02031	4261	3854	408	135 aa	membrane protein	42
SC29R	contig0041	1	15280	15280	SC29R_04935	p-cluster02892	4517	4278	240	79 aa	hypothetical protein	44
SC29R	contig0041	1	15280	15280	SC29R_04940	p-cluster02049	4840	4517	324	107 aa	hypothetical protein	44
SC29R	contig0041	1	15280	15280	SC29R_04945	p-cluster01988	5890	6651	762	253 aa	hypothetical protein	33
SC29R	contig0041	1	15280	15280	SC29R_04950	p-cluster14928	6765	6875	111	36 aa	hypothetical protein	37
SC29R	contig0041	1	15280	15280	SC29R_04955	p-cluster02878	6877	7068	192	63 aa	antirestriction protein	42
SC29R	contig0041	1	15280	15280	SC29R_04960	p-cluster01393	7818	7258	561	186 aa	cytochrome C oxidase subunit I	37
SC29R	contig0041	1	15280	15280	SC29R_04965	p-cluster01303	8680	7829	852	283 aa	toxin	41
SC29R	contig0041	1	15280	15280	SC29R_04970	p-cluster01359	9201	8695	507	168 aa	cytochrome C oxidase subunit I	39
SC29R	contig0041	1	15280	15280	SC29R_04975	p-cluster02923	9574	9293	282	93 aa	hypothetical protein	28
SC29R	contig0041	1	15280	15280	SC29R_04980	p-cluster01589	9844	9578	267	88 aa	virulence protein	39
SC29R	contig0041	1	15280	15280	SC29R_04985	p-cluster01437	10272	9928	345	114 aa	MazF family transcriptional regulator	41
SC29R	contig0041	1	15280	15280	SC29R_04990	p-cluster01684	10529	10275	255	84 aa	programmed cell death antitoxin MazE	38
SC29R	contig0041	1	15280	15280	SC29R_04995	p-cluster02493	11107	10994	114	37 aa	hypothetical protein	41
SC29R	contig0041	1	15280	15280	SC29R_05000	p-cluster01595	11279	11100	180	59 aa	hypothetical protein	36
SC29R	contig0041	1	15280	15280	SC29R_05005	p-cluster01753	11596	11318	279	92 aa	hypothetical protein	33
SC29R	contig0041	1	15280	15280	SC29R_05010	p-cluster01769	11772	11593	180	59 aa	hypothetical protein	34
SC29R	contig0041	1	15280	15280	SC29R_05015	p-cluster02026	12066	13976	1911	636 aa	relaxase	36
SC29R	contig0041	1	15280	15280	SC29R_05020	p-cluster01982	14060	14881	822	273 aa	integrase	32
SC383s	contig0048	1	4137	4137	SC383S_06735	p-cluster01589	474	208	267	88 aa	virulence protein	40
SC383s	contig0048	1	4137	4137	SC383S_06740	p-cluster01437	902	558	345	114 aa	MazF family transcriptional regulator	41
SC383s	contig0048	1	4137	4137	SC383S_06745	p-cluster01684	1159	905	255	84 aa	programmed cell death antitoxin MazE	38
SC383s	contig0048	1	4137	4137	SC383S_06750	p-cluster02493	1739	1626	114	37 aa	hypothetical protein	43
SC383s	contig0048	1	4137	4137	SC383S_06755	p-cluster01595	1911	1732	180	59 aa	hypothetical protein	35
SC383s	contig0048	1	4137	4137	SC383S_06760	p-cluster01753	2228	1950	279	92 aa	hypothetical protein	33
SC383s	contig0048	1	4137	4137	SC383S_06765	p-cluster01769	2404	2225	180	59 aa	hypothetical protein	34
SC383s	contig0048	1	4137	4137	SC383S_06770	p-cluster38312	2698	3240	543	180 aa	relaxase	38
SC383s	contig0048	1	4137	4137	SC383S_06775	p-cluster37685	3203	3721	519	172 aa	hypothetical protein	38
SCC1398new	contig00051	25727	30448	4722	SCC1398_0308920	p-cluster01393	28319	27759	561	186 aa	cytochrome C oxidase subunit I	38
SCC1398new	contig00051	25727	30448	4722	SCC1398_0308925	p-cluster01303	29181	28330	852	283 aa	cytolethal distending toxin subunit CdtB	41
SCC1398new	contig00051	25727	30448	4722	SCC1398_0308930	p-cluster01359	29864	29196	669	222 aa	cytochrome C oxidase subunit I	38
SCC2302new	contig00043	114815	122631	7817	SCC2302_0308795	p-cluster01769	116548	116727	180	59 aa	hypothetical protein	34
SCC2302new	contig00043	114815	122631	7817	SCC2302_0308800	p-cluster01753	116724	117002	279	92 aa	hypothetical protein	33
SCC2302new	contig00043	114815	122631	7817	SCC2302_0308805	p-cluster01595	117041	117220	180	59 aa	hypothetical protein	36
SCC2302new	contig00043	114815	122631	7817	SCC2302_0308815	p-cluster01684	117793	118047	255	84 aa	cell growth regulatory protein MazE	38
SCC2302new	contig00043	114815	122631	7817	SCC2302_0308820	p-cluster01437	118050	118394	345	114 aa	MazF family transcriptional regulator	41
SCC2302new	contig00043	114815	122631	7817	SCC2302_0308825	p-cluster01589	118478	118744	267	88 aa	virulence protein	40
SCC2302new	contig00043	114815	122631	7817	SCC2302_0308830	p-cluster01359	118963	119631	669	222 aa	cytochrome C oxidase subunit I	38
SCC2302new	contig00043	114815	122631	7817	SCC2302_0308835	p-cluster01303	119646	120497	852	283 aa	cytolethal distending toxin subunit CdtB	41
SCC2302new	contig00043	114815	122631	7817	SCC2302_0308840	p-cluster01393	120508	121068	561	186 aa	cytochrome C oxidase subunit I	38
SCC2302new	contig00043	114815	122631	7817	SCC2302_0308850	p-cluster14766	121669	121941	273	90 aa	hypothetical protein	31
SCC2302new	contig00043	114815	122631	7817	SCC2302_0308855	p-cluster37672	122123	122329	207	68 aa	hypothetical protein	29
SCC393new	contig00058	21807	37067	15261	SCC393_0304175	p-cluster01982	23029	22208	822	273 aa	integrase	32
SCC393new	contig00058	21807	37067	15261	SCC393_0304185	p-cluster01769	25327	25506	180	59 aa	hypothetical protein	34
SCC393new	contig00058	21807	37067	15261	SCC393_0304190	p-cluster01753	25503	25781	279	92 aa	hypothetical protein	33
SCC393new	contig00058	21807	37067	15261	SCC393_0304195	p-cluster01595	25820	25999	180	59 aa	hypothetical protein	36
SCC393new	contig00058	21807	37067	15261	SCC393_0304205	p-cluster01684	26569	26823	255	84 aa	cell growth regulatory protein MazE	38
SCC393new	contig00058	21807	37067	15261	SCC393_0304210	p-cluster01437	26826	27170	345	114 aa	MazF family transcriptional regulator	41
SCC393new	contig00058	21807	37067	15261	SCC393_0304215	p-cluster01589	27254	27520	267	88 aa	virulence protein	39
SCC393new	contig00058	21807	37067	15261	SCC393_0304225	p-cluster01359	27735	28403	669	222 aa	cytochrome C oxidase subunit I	39
SCC393new	contig00058	21807	37067	15261	SCC393_0304230	p-cluster01303	28418	29269	852	283 aa	cytolethal distending toxin subunit CdtB	41
SCC393new	contig00058	21807	37067	15261	SCC393_0304235	p-cluster01393	29280	29840	561	186 aa	cytochrome C oxidase subunit I	38
SCC393new	contig00058	21807	37067	15261	SCC393_0304245	p-cluster01988	31208	30447	762	253 aa	hypothetical protein	33
SCC393new	contig00058	21807	37067	15261	SCC393_0304250	p-cluster02049	32258	32581	324	107 aa	hypothetical protein	44
SCC393new	contig00058	21807	37067	15261	SCC393_0304255	p-cluster02892	32581	32820	240	79 aa	hypothetical protein	44
SCC393new	contig00058	21807	37067	15261	SCC393_0304260	p-cluster02031	32837	33244	408	135 aa	membrane protein	41
SCC393new	contig00058	21807	37067	15261	SCC393_0304265	p-cluster02039	33263	33634	372	123 aa	membrane protein	42
SCC393new	contig00058	21807	37067	15261	SCC393_0304270	p-cluster02009	33646	34278	633	210 aa	hypothetical protein	45
SCC393new	contig00058	21807	37067	15261	SCC393_0304275	p-cluster01979	34278	35138	861	286 aa	conjugal transfer protein	46
SCC393new	contig00058	21807	37067	15261	SCC393_0304280	p-cluster01944	35149	36537	1389	462 aa	hypothetical protein	45
SCC393new	contig00058	21807	37067	15261	SCC393_0304285	p-cluster02032	36546	36953	408	135 aa	conjugal transfer protein	48
SCC4092new	contig00025	37786	42507	4722	SCC4092_0203795	p-cluster01393	40378	39818	561	186 aa	cytochrome C oxidase subunit I	38
SCC4092new	contig00025	37786	42507	4722	SCC4092_0203800	p-cluster01303	41240	40389	852	283 aa	cytolethal distending toxin subunit CdtB	41
SCC4092new	contig00025	37786	42507	4722	SCC4092_0203805	p-cluster01359	41923	41255	669	222 aa	cytochrome C oxidase subunit I	38

## Sheet: GROUP0008
GenomeID	ContigID	IslandStart	IslandStop	GeneID	ClusterID	GeneStart	GeneStop	GeneDNASize	ProteinSize	Product Description	%GC
A160new	contig00222	8047	12245	A160_0210410	p-cluster01564	8651	8106	546	181 aa	mannitol repressor protein	42
A160new	contig00222	8047	12245	A160_0210415	p-cluster01224	9877	8729	1149	382 aa	mannitol-1-phosphate 5-dehydrogenase	48
A160new	contig00222	8047	12245	A160_0210420	p-cluster01147	11835	9955	1881	626 aa	PTS system mannitol-specific transporter subunit IICBA	48
AAS4anew	contig00023	39213	43325	AAS4A_0206160	p-cluster01564	39828	39316	513	170 aa	mannitol repressor protein	42
AAS4anew	contig00023	39213	43325	AAS4A_0206165	p-cluster01224	41054	39906	1149	382 aa	mannitol-1-phosphate 5-dehydrogenase	48
AAS4anew	contig00023	39213	43325	AAS4A_0206170	p-cluster01147	43012	41132	1881	626 aa	PTS system mannitol-specific transporter subunit IICBA	48
ANH9381gb	CP003099	2103854	2108060	ANH9381_2208	p-cluster01564	2104470	2103958	513	170 aa	mannitol repressor protein	44
ANH9381gb	CP003099	2103854	2108060	ANH9381_2209	p-cluster01224	2105693	2104545	1149	382 aa	mannitol-1-phosphate 5-dehydrogenase	49
ANH9381gb	CP003099	2103854	2108060	ANH9381_2210	p-cluster01147	2107651	2105771	1881	626 aa	PTS system, mannitol-specific IIC subunit	48
D11S-1new	CP001733	1749779	1753988	D11S_1814	p-cluster01564	1750394	1749882	513	170 aa	mannitol repressor protein	42
D11S-1new	CP001733	1749779	1753988	D11S_1815	p-cluster01224	1751620	1750472	1149	382 aa	mannitol-1-phosphate 5-dehydrogenase	48
D11S-1new	CP001733	1749779	1753988	D11S_1816	p-cluster01147	1753578	1751698	1881	626 aa	PTS system mannitol-specific transporter subunit IICBA	48
D17P-2new	contig00017	14998	19207	D17P2_0306880	p-cluster01564	15613	15101	513	170 aa	mannitol repressor protein	42
D17P-2new	contig00017	14998	19207	D17P2_0306885	p-cluster01224	16839	15691	1149	382 aa	mannitol-1-phosphate 5-dehydrogenase	48
D17P-2new	contig00017	14998	19207	D17P2_0306890	p-cluster01147	18797	16917	1881	626 aa	PTS system mannitol-specific transporter subunit IICBA	48
D17P-3new	contig00119	7696	11905	D17P3_0310595	p-cluster01564	8311	7799	513	170 aa	mannitol repressor protein	42
D17P-3new	contig00119	7696	11905	D17P3_0310600	p-cluster01224	9537	8389	1149	382 aa	mannitol-1-phosphate 5-dehydrogenase	49
D17P-3new	contig00119	7696	11905	D17P3_0310605	p-cluster01147	11495	9615	1881	626 aa	PTS system mannitol-specific transporter subunit IICBA	48
D18P-1new	contig00028	7795	12004	D18P1_0306190	p-cluster01564	8410	7898	513	170 aa	mannitol repressor protein	42
D18P-1new	contig00028	7795	12004	D18P1_0306195	p-cluster01224	9636	8488	1149	382 aa	mannitol-1-phosphate 5-dehydrogenase	48
D18P-1new	contig00028	7795	12004	D18P1_0306200	p-cluster01147	11594	9714	1881	626 aa	PTS system mannitol-specific transporter subunit IICBA	48
D7S-1new	CP003496	589640	593849	D7S_00599	p-cluster01564	590255	589743	513	170 aa	mannitol repressor protein	42
D7S-1new	CP003496	589640	593849	D7S_00600	p-cluster01224	591481	590333	1149	382 aa	mannitol-1-phosphate 5-dehydrogenase	49
D7S-1new	CP003496	589640	593849	D7S_00601	p-cluster01147	593439	591559	1881	626 aa	PTS system mannitol-specific transporter subunit IICBA	48
H5P-1new	contig00067	7730	11939	H5P1_0306670	p-cluster01564	8345	7833	513	170 aa	mannitol repressor protein	42
H5P-1new	contig00067	7730	11939	H5P1_0306675	p-cluster01224	9571	8423	1149	382 aa	mannitol-1-phosphate 5-dehydrogenase	49
H5P-1new	contig00067	7730	11939	H5P1_0306680	p-cluster01147	11529	9649	1881	626 aa	PTS system mannitol-specific transporter subunit IICBA	48
I23Cnew	contig00038	299596	303802	I23C_0307710	p-cluster01564	300212	299700	513	170 aa	mannitol repressor protein	44
I23Cnew	contig00038	299596	303802	I23C_0307715	p-cluster01224	301435	300287	1149	382 aa	mannitol-1-phosphate 5-dehydrogenase	49
I23Cnew	contig00038	299596	303802	I23C_0307720	p-cluster01147	303393	301513	1881	626 aa	PTS system mannitol-specific transporter subunit IICBA	48
I63Bnew	contig00011	33624	37833	I63B_0301360	p-cluster01147	34034	35914	1881	626 aa	PTS system mannitol-specific transporter subunit IICBA	48
I63Bnew	contig00011	33624	37833	I63B_0301365	p-cluster01224	35992	37140	1149	382 aa	mannitol-1-phosphate 5-dehydrogenase	49
I63Bnew	contig00011	33624	37833	I63B_0301370	p-cluster01564	37218	37730	513	170 aa	mannitol repressor protein	42
RHAAInew	contig00011	80518	84726	RHAA2_09530	p-cluster01147	80927	82807	1881	626 aa	PTS system mannitol-specific transporter subunit IICBA	48
RHAAInew	contig00011	80518	84726	RHAA2_09535	p-cluster01224	82885	84033	1149	382 aa	mannitol-1-phosphate 5-dehydrogenase	49
RHAAInew	contig00011	80518	84726	RHAA2_09540	p-cluster01564	84111	84623	513	170 aa	mannitol repressor protein	43
S23Anew	contig00104	161065	165271	S23A_0209555	p-cluster01147	161474	163354	1881	626 aa	PTS system mannitol-specific transporter subunit IICBA	48
S23Anew	contig00104	161065	165271	S23A_0209560	p-cluster01224	163432	164580	1149	382 aa	mannitol-1-phosphate 5-dehydrogenase	49
S23Anew	contig00104	161065	165271	S23A_0209565	p-cluster01564	164655	165167	513	170 aa	mannitol repressor protein	44
SA2149	contig0111	20200	24409	SA2149_10165	p-cluster01564	20815	20303	513	170 aa	mannitol repressor protein	42
SA2149	contig0111	20200	24409	SA2149_10170	p-cluster01224	22041	20893	1149	382 aa	mannitol-1-phosphate 5-dehydrogenase	48
SA2149	contig0111	20200	24409	SA2149_10175	p-cluster01147	23999	22119	1881	626 aa	PTS mannitol transporter subunit IIABC	48
SA2876	contig0005	33703	37901	SA2876_00720	p-cluster01147	34113	35993	1881	626 aa	PTS mannitol transporter subunit IIABC	48
SA2876	contig0005	33703	37901	SA2876_00725	p-cluster01224	36071	37219	1149	382 aa	mannitol-1-phosphate 5-dehydrogenase	48
SA2876	contig0005	33703	37901	SA2876_00730	p-cluster01564	37297	37842	546	181 aa	mannitol repressor protein	42
SA3033	contig0126	6558	10767	SA3033_11135	p-cluster01564	7173	6661	513	170 aa	mannitol repressor protein	42
SA3033	contig0126	6558	10767	SA3033_11140	p-cluster01224	8399	7251	1149	382 aa	mannitol-1-phosphate 5-dehydrogenase	49
SA3033	contig0126	6558	10767	SA3033_11145	p-cluster01147	10357	8477	1881	626 aa	PTS mannitol transporter subunit IIABC	48
SA3096	contig0063	6765	10971	SA3096_06715	p-cluster01147	7174	9054	1881	626 aa	PTS mannitol transporter subunit IIABC	48
SA3096	contig0063	6765	10971	SA3096_06720	p-cluster01224	9132	10280	1149	382 aa	mannitol-1-phosphate 5-dehydrogenase	49
SA3096	contig0063	6765	10971	SA3096_06725	p-cluster01564	10355	10867	513	170 aa	mannitol repressor protein	44
SC1083	contig00035	48726	52932	SC1083_1346	p-cluster01147	49135	51015	1881	626 aa	MtlA protein	48
SC1083	contig00035	48726	52932	SC1083_1347	p-cluster01224	51093	52241	1149	382 aa	mannitol-1-phosphate 5-dehydrogenase	49
SC1083	contig00035	48726	52932	SC1083_1348	p-cluster01564	52316	52828	513	170 aa	mannitol repressor protein	44
SC29R	contig0048	3962	8171	SC29R_05650	p-cluster01564	4577	4065	513	170 aa	mannitol repressor protein	42
SC29R	contig0048	3962	8171	SC29R_05655	p-cluster01224	5803	4655	1149	382 aa	mannitol-1-phosphate 5-dehydrogenase	48
SC29R	contig0048	3962	8171	SC29R_05660	p-cluster01147	7761	5881	1881	626 aa	PTS mannitol transporter subunit IIABC	48
SC383s	contig0057	14882	19091	SC383S_08370	p-cluster01564	15497	14985	513	170 aa	mannitol repressor protein	42
SC383s	contig0057	14882	19091	SC383S_08375	p-cluster01224	16723	15575	1149	382 aa	mannitol-1-phosphate 5-dehydrogenase	48
SC383s	contig0057	14882	19091	SC383S_08380	p-cluster01147	18681	16801	1881	626 aa	PTS mannitol transporter subunit IIABC	48
SC936	contig0019	7924	12130	SC936_03665	p-cluster01564	8540	8028	513	170 aa	mannitol repressor protein	44
SC936	contig0019	7924	12130	SC936_03670	p-cluster01224	9763	8615	1149	382 aa	mannitol-1-phosphate 5-dehydrogenase	49
SC936	contig0019	7924	12130	SC936_03675	p-cluster01147	11721	9841	1881	626 aa	PTS mannitol transporter subunit IIABC	48
SCC2302new	contig00003	282691	286803	SCC2302_0302615	p-cluster01564	283306	282794	513	170 aa	mannitol repressor protein	42
SCC2302new	contig00003	282691	286803	SCC2302_0302620	p-cluster01224	284532	283384	1149	382 aa	mannitol-1-phosphate 5-dehydrogenase	48
SCC2302new	contig00003	282691	286803	SCC2302_0302625	p-cluster01147	286490	284610	1881	626 aa	PTS system mannitol-specific transporter subunit IICBA	48
SCC393new	contig00023	8088	12286	SCC393_0301880	p-cluster01564	8692	8147	546	181 aa	mannitol repressor protein	42
SCC393new	contig00023	8088	12286	SCC393_0301885	p-cluster01224	9918	8770	1149	382 aa	mannitol-1-phosphate 5-dehydrogenase	48
SCC393new	contig00023	8088	12286	SCC393_0301890	p-cluster01147	11876	9996	1881	626 aa	PTS system mannitol-specific transporter subunit IICBA	48

## Sheet: GROUP0009
GenomeID	ContigID	IslandStart	IslandStop	GeneID	ClusterID	GeneStart	GeneStop	GeneDNASize	ProteinSize	Product Description	%GC
A160new	contig00012	343	4588	A160_0201500	p-cluster01218	1621	440	1182	393 aa	acetyl-CoA acetyltransferase	56
A160new	contig00012	343	4588	A160_0201505	p-cluster01189	2982	1639	1344	447 aa	short-chain fatty acid transporter	53
A160new	contig00012	343	4588	A160_0201510	p-cluster01360	3650	2985	666	221 aa	acetate CoA-transferase	51
A160new	contig00012	343	4588	A160_0201515	p-cluster01368	4315	3662	654	217 aa	acetyl-CoA:acetoacetyl-CoA transferase subunit alpha	50
AAS4anew	contig00013	20961	25207	AAS4A_0204435	p-cluster01218	22239	21058	1182	393 aa	acetyl-CoA acetyltransferase	57
AAS4anew	contig00013	20961	25207	AAS4A_0204440	p-cluster01189	23600	22257	1344	447 aa	short-chain fatty acid transporter	53
AAS4anew	contig00013	20961	25207	AAS4A_0204445	p-cluster01360	24268	23603	666	221 aa	acetate CoA-transferase	51
AAS4anew	contig00013	20961	25207	AAS4A_0204450	p-cluster01368	24933	24280	654	217 aa	acetyl-CoA:acetoacetyl-CoA transferase subunit alpha	50
ANH9381gb	CP003099	366480	370725	ANH9381_0409	p-cluster01368	366753	367406	654	217 aa	acetyl-CoA:acetoacetyl-CoA transferase subunit alpha	50
ANH9381gb	CP003099	366480	370725	ANH9381_0410	p-cluster01360	367418	368083	666	221 aa	membrane component of ABC transporter FtsEX	51
ANH9381gb	CP003099	366480	370725	ANH9381_0411	p-cluster01189	368086	369429	1344	447 aa	short chain fatty acids transporter	52
ANH9381gb	CP003099	366480	370725	ANH9381_0412	p-cluster01218	369447	370628	1182	393 aa	acetyl-CoA acetyltransferase	56
D11S-1new	CP001733	64217	68463	D11S_0077	p-cluster01368	64491	65144	654	217 aa	acetyl-CoA:acetoacetyl-CoA transferase subunit alpha	50
D11S-1new	CP001733	64217	68463	D11S_0078	p-cluster01360	65156	65821	666	221 aa	acetate CoA-transferase	51
D11S-1new	CP001733	64217	68463	D11S_0079	p-cluster01189	65824	67167	1344	447 aa	short-chain fatty acid transporter	53
D11S-1new	CP001733	64217	68463	D11S_0080	p-cluster01218	67185	68366	1182	393 aa	acetyl-CoA acetyltransferase	56
D17P-2new	contig00067	6260	10506	D17P2_0310995	p-cluster01368	6534	7187	654	217 aa	acetyl-CoA:acetoacetyl-CoA transferase subunit alpha	50
D17P-2new	contig00067	6260	10506	D17P2_0311000	p-cluster01360	7199	7864	666	221 aa	acetate CoA-transferase	51
D17P-2new	contig00067	6260	10506	D17P2_0311005	p-cluster01189	7867	9210	1344	447 aa	short-chain fatty acid transporter	53
D17P-2new	contig00067	6260	10506	D17P2_0311010	p-cluster01218	9228	10409	1182	393 aa	acetyl-CoA acetyltransferase	56
D17P-3new	contig00019	6777	11022	D17P3_0301625	p-cluster01368	7050	7703	654	217 aa	acetyl-CoA:acetoacetyl-CoA transferase subunit alpha	50
D17P-3new	contig00019	6777	11022	D17P3_0301630	p-cluster01360	7715	8380	666	221 aa	acetate CoA-transferase	51
D17P-3new	contig00019	6777	11022	D17P3_0301635	p-cluster01189	8383	9726	1344	447 aa	short-chain fatty acid transporter	53
D17P-3new	contig00019	6777	11022	D17P3_0301640	p-cluster01218	9744	10925	1182	393 aa	acetyl-CoA acetyltransferase	56
D18P-1new	contig00060	6717	10963	D18P1_0309865	p-cluster01368	6991	7644	654	217 aa	acetyl-CoA:acetoacetyl-CoA transferase subunit alpha	50
D18P-1new	contig00060	6717	10963	D18P1_0309870	p-cluster01360	7656	8321	666	221 aa	acetate CoA-transferase	51
D18P-1new	contig00060	6717	10963	D18P1_0309875	p-cluster01189	8324	9667	1344	447 aa	short-chain fatty acid transporter	53
D18P-1new	contig00060	6717	10963	D18P1_0309880	p-cluster01218	9685	10866	1182	393 aa	acetyl-CoA acetyltransferase	56
D7S-1new	CP003496	1696169	1700414	D7S_01808	p-cluster01218	1697447	1696266	1182	393 aa	acetyl-CoA acetyltransferase	56
D7S-1new	CP003496	1696169	1700414	D7S_01809	p-cluster01189	1698808	1697465	1344	447 aa	short-chain fatty acid transporter	53
D7S-1new	CP003496	1696169	1700414	D7S_01810	p-cluster01360	1699476	1698811	666	221 aa	acetate CoA-transferase	51
D7S-1new	CP003496	1696169	1700414	D7S_01811	p-cluster01368	1700141	1699488	654	217 aa	acetyl-CoA:acetoacetyl-CoA transferase subunit alpha	50
H5P-1new	contig00035	6692	10928	H5P1_0304205	p-cluster01368	6965	7618	654	217 aa	acetyl-CoA:acetoacetyl-CoA transferase subunit alpha	50
H5P-1new	contig00035	6692	10928	H5P1_0304210	p-cluster01360	7630	8295	666	221 aa	acetate CoA-transferase	51
H5P-1new	contig00035	6692	10928	H5P1_0304215	p-cluster01189	8298	9641	1344	447 aa	short-chain fatty acid transporter	53
H5P-1new	contig00035	6692	10928	H5P1_0304220	p-cluster01218	9659	10831	1173	390 aa	acetyl-CoA acetyltransferase	56
HK1651gb	CP007502	250215	254460	CF65_00372	p-cluster01368	250488	251141	654	217 aa	acetate CoA-transferase alpha subunit, putative	50
HK1651gb	CP007502	250215	254460	CF65_00373	p-cluster01360	251153	251818	666	221 aa	acetate CoA-transferase, beta subunit, putative	51
HK1651gb	CP007502	250215	254460	CF65_00374	p-cluster01189	251821	253164	1344	447 aa	hypothetical protein	53
HK1651gb	CP007502	250215	254460	CF65_00377	p-cluster01218	253182	254363	1182	393 aa	acetyl-CoA acetyltransferase, putative	56
I23Cnew	contig00001	20954	25199	I23C_0300125	p-cluster01218	22232	21051	1182	393 aa	acetyl-CoA acetyltransferase	56
I23Cnew	contig00001	20954	25199	I23C_0300130	p-cluster01189	23593	22250	1344	447 aa	short-chain fatty acid transporter	52
I23Cnew	contig00001	20954	25199	I23C_0300135	p-cluster01360	24261	23596	666	221 aa	acetate CoA-transferase	51
I23Cnew	contig00001	20954	25199	I23C_0300140	p-cluster01368	24926	24273	654	217 aa	acetyl-CoA:acetoacetyl-CoA transferase subunit alpha	50
I63Bnew	contig00085	6712	10957	I63B_0309225	p-cluster01368	6985	7638	654	217 aa	acetyl-CoA:acetoacetyl-CoA transferase subunit alpha	50
I63Bnew	contig00085	6712	10957	I63B_0309230	p-cluster01360	7650	8315	666	221 aa	acetate CoA-transferase	51
I63Bnew	contig00085	6712	10957	I63B_0309235	p-cluster01189	8318	9661	1344	447 aa	short-chain fatty acid transporter	53
I63Bnew	contig00085	6712	10957	I63B_0309240	p-cluster01218	9679	10860	1182	393 aa	acetyl-CoA acetyltransferase	56
S23Anew	contig00038	6195	10440	S23A_0207445	p-cluster01368	6468	7121	654	217 aa	acetyl-CoA:acetoacetyl-CoA transferase subunit alpha	50
S23Anew	contig00038	6195	10440	S23A_0207450	p-cluster01360	7133	7798	666	221 aa	acetate CoA-transferase	51
S23Anew	contig00038	6195	10440	S23A_0207455	p-cluster01189	7801	9144	1344	447 aa	short-chain fatty acid transporter	52
S23Anew	contig00038	6195	10440	S23A_0207460	p-cluster01218	9162	10343	1182	393 aa	acetyl-CoA acetyltransferase	56
SA2149	contig0029	6355	10601	SA2149_04760	p-cluster01368	6629	7282	654	217 aa	acetate CoA-transferase subunit alpha	50
SA2149	contig0029	6355	10601	SA2149_04765	p-cluster01360	7294	7959	666	221 aa	succinyl-CoA:3-ketoacid-CoA transferase	51
SA2149	contig0029	6355	10601	SA2149_04770	p-cluster01189	7962	9305	1344	447 aa	short-chain fatty acid transporter	53
SA2149	contig0029	6355	10601	SA2149_04775	p-cluster01218	9323	10504	1182	393 aa	acetyl-CoA acetyltransferase	56
SA2876	contig0058	6549	10794	SA2876_06145	p-cluster01368	6822	7475	654	217 aa	acetate CoA-transferase subunit alpha	50
SA2876	contig0058	6549	10794	SA2876_06150	p-cluster01360	7487	8152	666	221 aa	succinyl-CoA:3-ketoacid-CoA transferase	51
SA2876	contig0058	6549	10794	SA2876_06155	p-cluster01189	8155	9498	1344	447 aa	short-chain fatty acid transporter	53
SA2876	contig0058	6549	10794	SA2876_06160	p-cluster01218	9516	10697	1182	393 aa	acetyl-CoA acetyltransferase	56
SA3033	contig0061	6712	10957	SA3033_07360	p-cluster01368	6985	7638	654	217 aa	acetate CoA-transferase subunit alpha	50
SA3033	contig0061	6712	10957	SA3033_07365	p-cluster01360	7650	8315	666	221 aa	succinyl-CoA:3-ketoacid-CoA transferase	51
SA3033	contig0061	6712	10957	SA3033_07370	p-cluster01189	8318	9661	1344	447 aa	short-chain fatty acid transporter	53
SA3033	contig0061	6712	10957	SA3033_07375	p-cluster01218	9679	10860	1182	393 aa	acetyl-CoA acetyltransferase	56
SC1000	Contig_14	7015	11265	SC1000_10225	p-cluster01189	8623	9966	1344	447 aa	TIGR00366 family protein	52
SC1000	Contig_14	7015	11265	SC1000_10230	p-cluster01218	9984	11168	1185	394 aa	acetyl-CoA acetyltransferase	56
SC29R	contig0028	7994	12240	SC29R_03040	p-cluster01218	9272	8091	1182	393 aa	acetyl-CoA acetyltransferase	56
SC29R	contig0028	7994	12240	SC29R_03045	p-cluster01189	10633	9290	1344	447 aa	short-chain fatty acid transporter	53
SC29R	contig0028	7994	12240	SC29R_03050	p-cluster01360	11301	10636	666	221 aa	succinyl-CoA:3-ketoacid-CoA transferase	51
SC29R	contig0028	7994	12240	SC29R_03055	p-cluster01368	11966	11313	654	217 aa	acetate CoA-transferase subunit alpha	50
SC383s	contig0004	6355	10601	SC383S_00760	p-cluster01368	6629	7282	654	217 aa	acetate CoA-transferase subunit alpha	50
SC383s	contig0004	6355	10601	SC383S_00765	p-cluster01360	7294	7959	666	221 aa	succinyl-CoA:3-ketoacid-CoA transferase	51
SC383s	contig0004	6355	10601	SC383S_00770	p-cluster01189	7962	9305	1344	447 aa	short-chain fatty acid transporter	53
SC383s	contig0004	6355	10601	SC383S_00775	p-cluster01218	9323	10504	1182	393 aa	acetyl-CoA acetyltransferase	56
SCC1398new	contig00018	6557	10803	SCC1398_0304285	p-cluster01360	7496	8161	666	221 aa	acetate CoA-transferase	51
SCC1398new	contig00018	6557	10803	SCC1398_0304290	p-cluster01189	8164	9507	1344	447 aa	short-chain fatty acid transporter	52
SCC1398new	contig00018	6557	10803	SCC1398_0304295	p-cluster01218	9525	10706	1182	393 aa	acetyl-CoA acetyltransferase	56
SCC2302new	contig00018	6248	10494	SCC2302_0305905	p-cluster01368	6522	7175	654	217 aa	acetyl-CoA:acetoacetyl-CoA transferase subunit alpha	50
SCC2302new	contig00018	6248	10494	SCC2302_0305910	p-cluster01360	7187	7852	666	221 aa	acetate CoA-transferase	51
SCC2302new	contig00018	6248	10494	SCC2302_0305915	p-cluster01189	7855	9198	1344	447 aa	short-chain fatty acid transporter	53
SCC2302new	contig00018	6248	10494	SCC2302_0305920	p-cluster01218	9216	10397	1182	393 aa	acetyl-CoA acetyltransferase	56
SCC393new	contig00014	367	4612	SCC393_0301180	p-cluster01218	1645	464	1182	393 aa	acetyl-CoA acetyltransferase	56
SCC393new	contig00014	367	4612	SCC393_0301185	p-cluster01189	3006	1663	1344	447 aa	short-chain fatty acid transporter	53
SCC393new	contig00014	367	4612	SCC393_0301190	p-cluster01360	3674	3009	666	221 aa	acetate CoA-transferase	51
SCC393new	contig00014	367	4612	SCC393_0301195	p-cluster01368	4339	3686	654	217 aa	acetyl-CoA:acetoacetyl-CoA transferase subunit alpha	50
SCC4092new	contig00008	6211	10457	SCC4092_0201155	p-cluster01360	7150	7815	666	221 aa	acetate CoA-transferase	51
SCC4092new	contig00008	6211	10457	SCC4092_0201160	p-cluster01189	7818	9161	1344	447 aa	short-chain fatty acid transporter	52
SCC4092new	contig00008	6211	10457	SCC4092_0201165	p-cluster01218	9179	10360	1182	393 aa	acetyl-CoA acetyltransferase	56

## Sheet: GROUP0010
GenomeID	ContigID	IslandStart	IslandStop	GeneID	ClusterID	GeneStart	GeneStop	GeneDNASize	ProteinSize	Product Description	%GC
AAS4anew	contig00006	57018	64571	AAS4A_0202350	p-cluster38305	57323	59464	2142	713 aa	restriction endonuclease	54
AAS4anew	contig00006	57018	64571	AAS4A_0202355	p-cluster01791	59529	60311	783	260 aa	hypothetical protein	51
AAS4anew	contig00006	57018	64571	AAS4A_0202360	p-cluster39203	60360	61349	990	329 aa	2-hydroxyacid dehydrogenase	51
AAS4anew	contig00006	57018	64571	AAS4A_0202365	p-cluster02079	61558	62511	954	317 aa	restriction endonuclease	38
AAS4anew	contig00006	57018	64571	AAS4A_0202370	p-cluster14935	62492	62686	195	64 aa	restriction endonuclease subunit S	39
AAS4anew	contig00006	57018	64571	AAS4A_0202375	p-cluster01314	62787	64391	1605	534 aa	N-6 DNA methylase	48
ANH9381gb	CP003099	603165	610657	ANH9381_0651	p-cluster38305	603419	605548	2130	709 aa	putative type I restriction enzyme	54
ANH9381gb	CP003099	603165	610657	ANH9381_0652	p-cluster01791	605613	606395	783	260 aa	putative type I restriction enzyme	51
ANH9381gb	CP003099	603165	610657	ANH9381_0653	p-cluster39203	606444	607433	990	329 aa	virulence protein	50
ANH9381gb	CP003099	603165	610657	ANH9381_0654	p-cluster38304	607642	608772	1131	376 aa	restriction modification system DNA specificity subunit	38
ANH9381gb	CP003099	603165	610657	ANH9381_0655	p-cluster01314	608873	610477	1605	534 aa	Type I restriction-modification system DNA methylase	48
D11S-1new	CP001733	299865	307418	D11S_0328	p-cluster38305	300170	302311	2142	713 aa	restriction endonuclease	54
D11S-1new	CP001733	299865	307418	D11S_0329	p-cluster01791	302376	303158	783	260 aa	hypothetical protein	51
D11S-1new	CP001733	299865	307418	D11S_0330	p-cluster39203	303207	304196	990	329 aa	2-hydroxyacid dehydrogenase	51
D11S-1new	CP001733	299865	307418	D11S_0331	p-cluster02079	304405	305358	954	317 aa	restriction endonuclease	38
D11S-1new	CP001733	299865	307418	D11S_0332	p-cluster14935	305339	305533	195	64 aa	restriction endonuclease subunit S	39
D11S-1new	CP001733	299865	307418	D11S_0333	p-cluster01314	305634	307238	1605	534 aa	N-6 DNA methylase	48
D17P-2new	contig00002	15512	23064	D17P2_0300610	p-cluster01314	17296	15692	1605	534 aa	N-6 DNA methylase	48
D17P-2new	contig00002	15512	23064	D17P2_0300615	p-cluster14935	17591	17397	195	64 aa	restriction endonuclease subunit S	39
D17P-2new	contig00002	15512	23064	D17P2_0300620	p-cluster02079	18525	17572	954	317 aa	restriction endonuclease	38
D17P-2new	contig00002	15512	23064	D17P2_0300625	p-cluster39203	19723	18734	990	329 aa	2-hydroxyacid dehydrogenase	51
D17P-2new	contig00002	15512	23064	D17P2_0300635	p-cluster01791	20553	19876	678	225 aa	hypothetical protein	51
D17P-2new	contig00002	15512	23064	D17P2_0300640	p-cluster38305	22759	20618	2142	713 aa	restriction endonuclease	54
HK1651gb	CP007502	987278	994687	CF65_01471	p-cluster01314	989062	987458	1605	534 aa	hypothetical protein	48
HK1651gb	CP007502	987278	994687	CF65_01472	p-cluster38075	989036	989221	186	61 aa	hypothetical protein	48
HK1651gb	CP007502	987278	994687	CF65_01473	p-cluster38304	990292	989162	1131	376 aa	hypothetical protein	38
HK1651gb	CP007502	987278	994687	CF65_01474	p-cluster38074	990399	990494	96	31 aa	hypothetical protein	42
HK1651gb	CP007502	987278	994687	CF65_01475	p-cluster39203	991490	990501	990	329 aa	hypothetical protein	51
HK1651gb	CP007502	987278	994687	CF65_01476	p-cluster01791	992321	991539	783	260 aa	hypothetical protein	51
HK1651gb	CP007502	987278	994687	CF65_01477	p-cluster38305	994539	992386	2154	717 aa	hypothetical protein	54
I23Cnew	contig00043	15999	23542	I23C_0307900	p-cluster01314	17783	16179	1605	534 aa	N-6 DNA methylase	48
I23Cnew	contig00043	15999	23542	I23C_0307905	p-cluster38304	19014	17884	1131	376 aa	restriction endonuclease	38
I23Cnew	contig00043	15999	23542	I23C_0307910	p-cluster39203	20212	19223	990	329 aa	2-hydroxyacid dehydrogenase	50
I23Cnew	contig00043	15999	23542	I23C_0307915	p-cluster01791	21043	20261	783	260 aa	hypothetical protein	51
I23Cnew	contig00043	15999	23542	I23C_0307920	p-cluster38305	23237	21108	2130	709 aa	restriction endonuclease	54
RHAAInew	contig00004	43523	51323	RHAA2_02625	p-cluster38305	43827	46826	3000	999 aa	restriction endonuclease	53
RHAAInew	contig00004	43523	51323	RHAA2_02630	p-cluster39203	46875	47876	1002	333 aa	2-hydroxyacid dehydrogenase	51
RHAAInew	contig00004	43523	51323	RHAA2_02635	p-cluster38304	48123	49379	1257	418 aa	hypothetical protein	33
RHAAInew	contig00004	43523	51323	RHAA2_02640	p-cluster01314	49538	51142	1605	534 aa	N-6 DNA methylase	48
RHAAInew	contig00007	58601	63926	RHAA2_07725	p-cluster01543	59741	58605	1137	378 aa	anticodon nuclease	30
RHAAInew	contig00007	58601	63926	RHAA2_07730	p-cluster02101	60876	59743	1134	377 aa	restriction endonuclease subunit S	36
RHAAInew	contig00007	58601	63926	RHAA2_07735	p-cluster39203	61880	60873	1008	335 aa	toxin Fic	38
RHAAInew	contig00007	58601	63926	RHAA2_07740	p-cluster01314	63433	61889	1545	514 aa	restriction endonuclease EcoR124II subunit M	42
S23Anew	contig00029	15985	23528	S23A_0206805	p-cluster01314	17769	16165	1605	534 aa	N-6 DNA methylase	48
S23Anew	contig00029	15985	23528	S23A_0206810	p-cluster38304	19000	17870	1131	376 aa	restriction endonuclease	38
S23Anew	contig00029	15985	23528	S23A_0206815	p-cluster39203	20198	19209	990	329 aa	2-hydroxyacid dehydrogenase	50
S23Anew	contig00029	15985	23528	S23A_0206820	p-cluster01791	21029	20247	783	260 aa	hypothetical protein	51
S23Anew	contig00029	15985	23528	S23A_0206825	p-cluster38305	23223	21094	2130	709 aa	restriction endonuclease	54
SA2149	contig0027	34477	39942	SA2149_04355	p-cluster38305	34782	36923	2142	713 aa	type I restriction endonuclease	54
SA2149	contig0027	34477	39942	SA2149_04360	p-cluster01791	36988	37770	783	260 aa	type I restriction endonuclease	51
SA2149	contig0027	34477	39942	SA2149_04365	p-cluster39203	37819	38808	990	329 aa	2-hydroxyacid dehydrogenase	51
SA2149	contig0027	34477	39942	SA2149_04370	p-cluster02079	39017	39942	926	309 aa	restriction endonuclease	38
SC1000	Contig_10	15915	23469	SC1000_09135	p-cluster01314	17699	16095	1605	534 aa	SAM-dependent DNA methyltransferase	48
SC1000	Contig_10	15915	23469	SC1000_09145	p-cluster39203	20127	19138	990	329 aa	hydroxyacid dehydrogenase	50
SC1083	contig00020	53034	59070	SC1083_0367	p-cluster37625	56275	53351	2925	974 aa	putative type I restriction-modification system	37
SC1083	contig00020	53034	59070	SC1083_0368	p-cluster38497	56477	56280	198	65 aa	putative type I restriction-modification system	38
SC1083	contig00020	53034	59070	SC1083_0369	p-cluster38496	56752	56588	165	54 aa	possible DNA-binding protein	35
SC1083	contig00020	53034	59070	SC1083_0370	p-cluster01543	57838	56756	1083	360 aa	anticodon nuclease PrrC	26
SC1083	contig00020	53034	59070	SC1083_0371	p-cluster02101	59070	57844	1227	408 aa	restriction modification system DNA specificity subunit	30
SC1083	contig00047	38862	45391	SC1083_1514	p-cluster38579	39166	39675	510	169 aa	putative type I restriction enzyme	53
SC1083	contig00047	38862	45391	SC1083_1515	p-cluster38305	39679	41622	1944	647 aa	putative type I restriction enzyme	54
SC1083	contig00047	38862	45391	SC1083_1516	p-cluster01791	41659	42168	510	169 aa	putative type I restriction enzyme	51
SC1083	contig00047	38862	45391	SC1083_1517	p-cluster38304	42337	43509	1173	390 aa	restriction modification system DNA specificity subunit	37
SC1083	contig00047	38862	45391	SC1083_1518	p-cluster01314	43521	44519	999	332 aa	hypothetical protein	47
SC1083	contig00047	38862	45391	SC1083_1519	p-cluster38398	44521	45012	492	163 aa	N-6 DNA methylase	47
SC1083	contig00047	38862	45391	SC1083_1520	p-cluster38580	45059	45211	153	50 aa	hypothetical protein	49
SC383s	contig0006	15570	23123	SC383S_01065	p-cluster01314	17354	15750	1605	534 aa	DNA methyltransferase	48
SC383s	contig0006	15570	23123	SC383S_01070	p-cluster14935	17649	17455	195	64 aa	restriction endonuclease S	39
SC383s	contig0006	15570	23123	SC383S_01075	p-cluster02079	18583	17630	954	317 aa	restriction endonuclease	38
SC383s	contig0006	15570	23123	SC383S_01080	p-cluster39203	19781	18792	990	329 aa	2-hydroxyacid dehydrogenase	51
SC383s	contig0006	15570	23123	SC383S_01085	p-cluster01791	20612	19830	783	260 aa	type I restriction endonuclease	51
SC383s	contig0006	15570	23123	SC383S_01090	p-cluster38305	22818	20677	2142	713 aa	type I restriction endonuclease	54
SC936	contig0008	4298	10827	SC936_01940	p-cluster38580	4696	4478	219	72 aa	type I restriction enzyme	49
SC936	contig0008	4298	10827	SC936_01945	p-cluster38398	5168	4677	492	163 aa	hypothetical protein	47
SC936	contig0008	4298	10827	SC936_01950	p-cluster01314	6168	5170	999	332 aa	hypothetical protein	48
SC936	contig0008	4298	10827	SC936_01955	p-cluster38304	7352	6180	1173	390 aa	restriction endonuclease subunit S	37
SC936	contig0008	4298	10827	SC936_01960	p-cluster01791	8030	7521	510	169 aa	type I restriction endonuclease	51
SC936	contig0008	4298	10827	SC936_01965	p-cluster38305	10010	8067	1944	647 aa	type I restriction endonuclease	54
SC936	contig0008	4298	10827	SC936_01970	p-cluster38579	10523	10014	510	169 aa	type I restriction endonuclease	53
SC936	contig0020	9842	15866	SC936_03920	p-cluster02101	9842	11068	1227	408 aa	type I restriction modification protein	30
SC936	contig0020	9842	15866	SC936_03925	p-cluster01543	11074	12156	1083	360 aa	anticodon nuclease	26
SCC1398new	contig00012	15712	23254	SCC1398_0303045	p-cluster01314	17496	15892	1605	534 aa	N-6 DNA methylase	48
SCC1398new	contig00012	15712	23254	SCC1398_0303050	p-cluster38304	18726	17596	1131	376 aa	restriction endonuclease	38
SCC1398new	contig00012	15712	23254	SCC1398_0303055	p-cluster39203	19924	18935	990	329 aa	2-hydroxyacid dehydrogenase	51
SCC1398new	contig00012	15712	23254	SCC1398_0303060	p-cluster01791	20755	19973	783	260 aa	hypothetical protein	51
SCC1398new	contig00012	15712	23254	SCC1398_0303065	p-cluster38305	22949	20820	2130	709 aa	restriction endonuclease	54
SCC2302new	contig00005	57044	64597	SCC2302_0303870	p-cluster38305	57349	59490	2142	713 aa	restriction endonuclease	54
SCC2302new	contig00005	57044	64597	SCC2302_0303875	p-cluster01791	59555	60337	783	260 aa	hypothetical protein	51
SCC2302new	contig00005	57044	64597	SCC2302_0303880	p-cluster39203	60386	61375	990	329 aa	2-hydroxyacid dehydrogenase	51
SCC2302new	contig00005	57044	64597	SCC2302_0303885	p-cluster02079	61584	62537	954	317 aa	restriction endonuclease	38
SCC2302new	contig00005	57044	64597	SCC2302_0303890	p-cluster14935	62518	62712	195	64 aa	restriction endonuclease subunit S	39
SCC2302new	contig00005	57044	64597	SCC2302_0303895	p-cluster01314	62813	64417	1605	534 aa	N-6 DNA methylase	48
SCC4092new	contig00078	15643	23185	SCC4092_0209320	p-cluster01314	17427	15823	1605	534 aa	N-6 DNA methylase	48
SCC4092new	contig00078	15643	23185	SCC4092_0209325	p-cluster38304	18657	17527	1131	376 aa	restriction endonuclease	38
SCC4092new	contig00078	15643	23185	SCC4092_0209330	p-cluster39203	19855	18866	990	329 aa	2-hydroxyacid dehydrogenase	51
SCC4092new	contig00078	15643	23185	SCC4092_0209335	p-cluster01791	20686	19904	783	260 aa	hypothetical protein	51
SCC4092new	contig00078	15643	23185	SCC4092_0209340	p-cluster38305	22880	20751	2130	709 aa	restriction endonuclease	54

[truncated: 108 more sheets: GROUP0011, GROUP0012, GROUP0013, GROUP0014, GROUP0015, GROUP0016, GROUP0017, GROUP0018, GROUP0019, GROUP0020, GROUP0021, GROUP0022, GROUP0023, GROUP0024, GROUP0025, GROUP0026, GROUP0027, GROUP0028, GROUP0029, GROUP0030 …]
