# Supplementary material for: Genomic Islands Shape the Genetic Background of Both JP2 and Non-JP2 Aggregatibacter actinomycetemcomitans
Source: Pathogens. 2022 Sep 13;11(9):1037. doi: 10.3390/pathogens11091037 (PMC9506275; doi:10.3390/pathogens11091037)
Supplement: Supplementary file 1 [file pathogens-11-01037-s001.zip › Supplementary Files/Supplementary Table S5 - Sequence homology of rmlB genes among strains.xlsx]

## Sheet: dTDP-glucose 4,6-dehydratase
		rmlB-1																												rmlB-2
		HK1651[b]|CP007502|CF65_02647	I23C[b]|contig00038|I23C_0307155	S23A[b]|contig00104|S23A_0210115	SC1000[b]|Contig_1|SC1000_00865	ANH9381[b]|CP003099|ANH9381_2091	SCC1398[b]|contig00010|SCC1398_0302775	SCC4092[b]|contig00030|SCC4092_0205740	I63B[d]|contig00041|I63B_0304460	SA2200[d]|contig0045|SA2200_01805	SA269[d]|contig0117|SA269_04965	SA3033[d]|contig0118|SA3033_10760	SA3733[d]|contig0635|SA3733_09500	SA508[d]|contig0183|SA508_05020	D18P-1[f]|contig00023|D18P1_0305480	SC29R[f]|contig0092|SC29R_09175	D11S-1[c]|CP001733|D11S_1710	D17P-2[c]|contig00026|D17P2_0307975	AAS4a[c]|contig00028|AAS4A_0207905	SCC2302[c]|contig00003|SCC2302_0302120	SA2149[c]|contig0076|SA2149_08770	SC383s[c]|contig0054|SC383S_07855	A160[e]|contig00009|A160_0201035	SA2876[e]|contig0125|SA2876_09460	SCC393[e]|contig00087|SCC393_0306175	SC1083[e']|contig00026|SC1083_0550	ANH9776[e']|contig0127|ANH9776_03560	SC936[e']|contig0021|SC936_04165	RHAAI[b]|contig00011|RHAA2_10130	SCC1398[b]|contig00010|53264-52073	SCC4092[b]|contig00030|94102-92911	HK1651[b]|CP007502|1828467-1827276	I23C[b]|contig00038|158167-156976	S23A[b]|contig00104|306897-308088	ANH9381[b]|CP003099|1962230-1961039	SC1000[b]|Contig_1|SC1000_00775	A160[e]|contig00009|15986-14774	SA2876[e]|contig0125|49801-51013	SCC393[e]|contig00087|129219-130431	D11S-1[c]|CP001733|1626157-1624945	AAS4a[c]|contig00028|84291-85503	SCC2302[c]|contig00003|159190-157978	D17P-3[a]|contig00020|D17P3_0301990	D7S-1[a]|CP003496|D7S_02203	H5P-1[a]|contig00033|H5P1_0303910	D18P-1[f]|contig00023|D18P1_0305560	SC29R[f]|contig0036|SC29R_04240	SC1083[e']|contig00026|SC1083_0561	SC936[e']|contig0007|SC936_01420
rmlB-1	HK1651[b]|CP007502|CF65_02647	100	100	100	100	100	99.9	99.9	99.9	99.9	99.9	99.9	99.9	99.9	99.28	99.38	97.74	97.74	97.74	97.74	97.64	97.64	94.56	94.56	94.56	94.66	94.66	94.56	94.56	65.61	65.61	65.5	65.5	65.5	65.61	65.71	65.61	65.61	65.61	65.61	65.61	65.61	66.43	66.43	66.43	66.32	66.32	66.63	66.63
	I23C[b]|contig00038|I23C_0307155	100	100	100	100	100	99.9	99.9	99.9	99.9	99.9	99.9	99.9	99.9	99.28	99.38	97.74	97.74	97.74	97.74	97.64	97.64	94.56	94.56	94.56	94.66	94.66	94.56	94.56	65.61	65.61	65.5	65.5	65.5	65.61	65.71	65.61	65.61	65.61	65.61	65.61	65.61	66.43	66.43	66.43	66.32	66.32	66.63	66.63
	S23A[b]|contig00104|S23A_0210115	100	100	100	100	100	99.9	99.9	99.9	99.9	99.9	99.9	99.9	99.9	99.28	99.38	97.74	97.74	97.74	97.74	97.64	97.64	94.56	94.56	94.56	94.66	94.66	94.56	94.56	65.61	65.61	65.5	65.5	65.5	65.61	65.71	65.61	65.61	65.61	65.61	65.61	65.61	66.43	66.43	66.43	66.32	66.32	66.63	66.63
	SC1000[b]|Contig_1|SC1000_00865	100	100	100	100	100	99.9	99.9	99.9	99.9	99.9	99.9	99.9	99.9	99.28	99.38	97.74	97.74	97.74	97.74	97.64	97.64	94.56	94.56	94.56	94.66	94.66	94.56	94.56	65.61	65.61	65.5	65.5	65.5	65.61	65.71	65.61	65.61	65.61	65.61	65.61	65.61	66.43	66.43	66.43	66.32	66.32	66.63	66.63
	ANH9381[b]|CP003099|ANH9381_2091	100	100	100	100	100	99.9	99.9	99.9	99.9	99.9	99.9	99.9	99.9	99.28	99.38	97.74	97.74	97.74	97.74	97.64	97.64	94.56	94.56	94.56	94.66	94.66	94.56	94.56	65.61	65.61	65.5	65.5	65.5	65.61	65.71	65.61	65.61	65.61	65.61	65.61	65.61	66.43	66.43	66.43	66.32	66.32	66.63	66.63
	SCC1398[b]|contig00010|SCC1398_0302775	99.9	99.9	99.9	99.9	99.9	100	100	99.79	99.79	99.79	99.79	99.79	99.79	99.18	99.28	97.64	97.64	97.64	97.64	97.54	97.54	94.46	94.46	94.46	94.56	94.56	94.46	94.46	65.61	65.61	65.5	65.5	65.5	65.61	65.71	65.61	65.61	65.61	65.61	65.61	65.61	66.43	66.43	66.43	66.32	66.32	66.63	66.63
	SCC4092[b]|contig00030|SCC4092_0205740	99.9	99.9	99.9	99.9	99.9	100	100	99.79	99.79	99.79	99.79	99.79	99.79	99.18	99.28	97.64	97.64	97.64	97.64	97.54	97.54	94.46	94.46	94.46	94.56	94.56	94.46	94.46	65.61	65.61	65.5	65.5	65.5	65.61	65.71	65.61	65.61	65.61	65.61	65.61	65.61	66.43	66.43	66.43	66.32	66.32	66.63	66.63
	I63B[d]|contig00041|I63B_0304460	99.9	99.9	99.9	99.9	99.9	99.79	99.79	100	100	100	100	100	100	99.18	99.28	97.64	97.64	97.64	97.64	97.54	97.54	94.46	94.46	94.46	94.56	94.56	94.46	94.46	65.61	65.61	65.5	65.5	65.5	65.61	65.71	65.61	65.61	65.61	65.61	65.61	65.61	66.43	66.43	66.43	66.32	66.32	66.63	66.63
	SA2200[d]|contig0045|SA2200_01805	99.9	99.9	99.9	99.9	99.9	99.79	99.79	100	100	100	100	100	100	99.18	99.28	97.64	97.64	97.64	97.64	97.54	97.54	94.46	94.46	94.46	94.56	94.56	94.46	94.46	65.61	65.61	65.5	65.5	65.5	65.61	65.71	65.61	65.61	65.61	65.61	65.61	65.61	66.43	66.43	66.43	66.32	66.32	66.63	66.63
	SA269[d]|contig0117|SA269_04965	99.9	99.9	99.9	99.9	99.9	99.79	99.79	100	100	100	100	100	100	99.18	99.28	97.64	97.64	97.64	97.64	97.54	97.54	94.46	94.46	94.46	94.56	94.56	94.46	94.46	65.61	65.61	65.5	65.5	65.5	65.61	65.71	65.61	65.61	65.61	65.61	65.61	65.61	66.43	66.43	66.43	66.32	66.32	66.63	66.63
	SA3033[d]|contig0118|SA3033_10760	99.9	99.9	99.9	99.9	99.9	99.79	99.79	100	100	100	100	100	100	99.18	99.28	97.64	97.64	97.64	97.64	97.54	97.54	94.46	94.46	94.46	94.56	94.56	94.46	94.46	65.61	65.61	65.5	65.5	65.5	65.61	65.71	65.61	65.61	65.61	65.61	65.61	65.61	66.43	66.43	66.43	66.32	66.32	66.63	66.63
	SA3733[d]|contig0635|SA3733_09500	99.9	99.9	99.9	99.9	99.9	99.79	99.79	100	100	100	100	100	100	99.18	99.28	97.64	97.64	97.64	97.64	97.54	97.54	94.46	94.46	94.46	94.56	94.56	94.46	94.46	65.61	65.61	65.5	65.5	65.5	65.61	65.71	65.61	65.61	65.61	65.61	65.61	65.61	66.43	66.43	66.43	66.32	66.32	66.63	66.63
	SA508[d]|contig0183|SA508_05020	99.9	99.9	99.9	99.9	99.9	99.79	99.79	100	100	100	100	100	100	99.18	99.28	97.64	97.64	97.64	97.64	97.54	97.54	94.46	94.46	94.46	94.56	94.56	94.46	94.46	65.61	65.61	65.5	65.5	65.5	65.61	65.71	65.61	65.61	65.61	65.61	65.61	65.61	66.43	66.43	66.43	66.32	66.32	66.63	66.63
	D18P-1[f]|contig00023|D18P1_0305480	99.28	99.28	99.28	99.28	99.28	99.18	99.18	99.18	99.18	99.18	99.18	99.18	99.18	100	99.9	98.25	98.25	98.25	98.25	98.15	98.15	94.66	94.66	94.66	94.76	94.76	94.66	94.87	65.81	65.81	65.71	65.71	65.71	65.81	65.91	65.81	65.81	65.81	65.81	65.81	65.81	66.63	66.63	66.63	66.53	66.53	67.04	67.04
	SC29R[f]|contig0092|SC29R_09175	99.38	99.38	99.38	99.38	99.38	99.28	99.28	99.28	99.28	99.28	99.28	99.28	99.28	99.9	100	98.36	98.36	98.36	98.36	98.25	98.25	94.76	94.76	94.76	94.87	94.87	94.76	94.76	65.71	65.71	65.61	65.61	65.61	65.71	65.81	65.71	65.71	65.71	65.71	65.71	65.71	66.53	66.53	66.53	66.43	66.43	66.94	66.94
	D11S-1[c]|CP001733|D11S_1710	97.74	97.74	97.74	97.74	97.74	97.64	97.64	97.64	97.64	97.64	97.64	97.64	97.64	98.25	98.36	100	100	100	100	99.9	99.9	94.35	94.35	94.35	94.46	94.46	94.35	94.35	65.91	65.91	65.81	65.81	65.81	65.91	66.02	65.91	65.91	65.91	65.91	65.91	65.91	66.63	66.63	66.63	66.53	66.53	67.15	67.15
	D17P-2[c]|contig00026|D17P2_0307975	97.74	97.74	97.74	97.74	97.74	97.64	97.64	97.64	97.64	97.64	97.64	97.64	97.64	98.25	98.36	100	100	100	100	99.9	99.9	94.35	94.35	94.35	94.46	94.46	94.35	94.35	65.91	65.91	65.81	65.81	65.81	65.91	66.02	65.91	65.91	65.91	65.91	65.91	65.91	66.63	66.63	66.63	66.53	66.53	67.15	67.15
	AAS4a[c]|contig00028|AAS4A_0207905	97.74	97.74	97.74	97.74	97.74	97.64	97.64	97.64	97.64	97.64	97.64	97.64	97.64	98.25	98.36	100	100	100	100	99.9	99.9	94.35	94.35	94.35	94.46	94.46	94.35	94.35	65.91	65.91	65.81	65.81	65.81	65.91	66.02	65.91	65.91	65.91	65.91	65.91	65.91	66.63	66.63	66.63	66.53	66.53	67.15	67.15
	SCC2302[c]|contig00003|SCC2302_0302120	97.74	97.74	97.74	97.74	97.74	97.64	97.64	97.64	97.64	97.64	97.64	97.64	97.64	98.25	98.36	100	100	100	100	99.9	99.9	94.35	94.35	94.35	94.46	94.46	94.35	94.35	65.91	65.91	65.81	65.81	65.81	65.91	66.02	65.91	65.91	65.91	65.91	65.91	65.91	66.63	66.63	66.63	66.53	66.53	67.15	67.15
	SA2149[c]|contig0076|SA2149_08770	97.64	97.64	97.64	97.64	97.64	97.54	97.54	97.54	97.54	97.54	97.54	97.54	97.54	98.15	98.25	99.9	99.9	99.9	99.9	100	100	94.46	94.46	94.46	94.56	94.56	94.46	94.46	65.91	65.91	65.81	65.81	65.81	65.91	66.02	65.91	65.91	65.91	65.91	65.91	65.91	66.63	66.63	66.63	66.53	66.53	67.15	67.15
	SC383s[c]|contig0054|SC383S_07855	97.64	97.64	97.64	97.64	97.64	97.54	97.54	97.54	97.54	97.54	97.54	97.54	97.54	98.15	98.25	99.9	99.9	99.9	99.9	100	100	94.46	94.46	94.46	94.56	94.56	94.46	94.46	65.91	65.91	65.81	65.81	65.81	65.91	66.02	65.91	65.91	65.91	65.91	65.91	65.91	66.63	66.63	66.63	66.53	66.53	67.15	67.15
	A160[e]|contig00009|A160_0201035	94.56	94.56	94.56	94.56	94.56	94.46	94.46	94.46	94.46	94.46	94.46	94.46	94.46	94.66	94.76	94.35	94.35	94.35	94.35	94.46	94.46	100	100	100	99.9	99.9	99.79	98.46	67.15	67.15	67.04	67.04	67.04	67.15	67.25	67.15	67.15	67.15	67.15	67.15	67.15	67.97	67.97	67.97	67.45	67.45	67.04	67.04
	SA2876[e]|contig0125|SA2876_09460	94.56	94.56	94.56	94.56	94.56	94.46	94.46	94.46	94.46	94.46	94.46	94.46	94.46	94.66	94.76	94.35	94.35	94.35	94.35	94.46	94.46	100	100	100	99.9	99.9	99.79	98.46	67.15	67.15	67.04	67.04	67.04	67.15	67.25	67.15	67.15	67.15	67.15	67.15	67.15	67.97	67.97	67.97	67.45	67.45	67.04	67.04
	SCC393[e]|contig00087|SCC393_0306175	94.56	94.56	94.56	94.56	94.56	94.46	94.46	94.46	94.46	94.46	94.46	94.46	94.46	94.66	94.76	94.35	94.35	94.35	94.35	94.46	94.46	100	100	100	99.9	99.9	99.79	98.46	67.15	67.15	67.04	67.04	67.04	67.15	67.25	67.15	67.15	67.15	67.15	67.15	67.15	67.97	67.97	67.97	67.45	67.45	67.04	67.04
	SC1083[e']|contig00026|SC1083_0550	94.66	94.66	94.66	94.66	94.66	94.56	94.56	94.56	94.56	94.56	94.56	94.56	94.56	94.76	94.87	94.46	94.46	94.46	94.46	94.56	94.56	99.9	99.9	99.9	100	100	99.9	98.56	67.15	67.15	67.04	67.04	67.04	67.15	67.25	67.15	67.15	67.15	67.15	67.15	67.15	67.97	67.97	67.97	67.45	67.45	67.04	67.04
	ANH9776[e']|contig0127|ANH9776_03560	94.66	94.66	94.66	94.66	94.66	94.56	94.56	94.56	94.56	94.56	94.56	94.56	94.56	94.76	94.87	94.46	94.46	94.46	94.46	94.56	94.56	99.9	99.9	99.9	100	100	99.9	98.56	67.15	67.15	67.04	67.04	67.04	67.15	67.25	67.15	67.15	67.15	67.15	67.15	67.15	67.97	67.97	67.97	67.45	67.45	67.04	67.04
	SC936[e']|contig0021|SC936_04165	94.56	94.56	94.56	94.56	94.56	94.46	94.46	94.46	94.46	94.46	94.46	94.46	94.46	94.66	94.76	94.35	94.35	94.35	94.35	94.46	94.46	99.79	99.79	99.79	99.9	99.9	100	98.46	67.04	67.04	66.94	66.94	66.94	67.04	67.15	67.04	67.04	67.04	67.04	67.04	67.04	67.86	67.86	67.86	67.35	67.35	66.94	66.94
	RHAAI[b]|contig00011|RHAA2_10130	94.56	94.56	94.56	94.56	94.56	94.46	94.46	94.46	94.46	94.46	94.46	94.46	94.46	94.87	94.76	94.35	94.35	94.35	94.35	94.46	94.46	98.46	98.46	98.46	98.56	98.56	98.46	100	67.25	67.25	67.15	67.15	67.15	67.25	67.35	67.25	67.25	67.25	67.25	67.25	67.25	68.07	68.07	68.07	67.56	67.56	67.25	67.25
rmlB-2	SCC1398[b]|contig00010|53264-52073	65.61	65.61	65.61	65.61	65.61	65.61	65.61	65.61	65.61	65.61	65.61	65.61	65.61	65.81	65.71	65.91	65.91	65.91	65.91	65.91	65.91	67.15	67.15	67.15	67.15	67.15	67.04	67.25	100	100	99.79	99.79	99.79	99.9	99.69	99.69	99.69	99.69	99.69	99.69	99.69	98.15	98.15	98.15	97.74	97.74	90.86	90.86
	SCC4092[b]|contig00030|94102-92911	65.61	65.61	65.61	65.61	65.61	65.61	65.61	65.61	65.61	65.61	65.61	65.61	65.61	65.81	65.71	65.91	65.91	65.91	65.91	65.91	65.91	67.15	67.15	67.15	67.15	67.15	67.04	67.25	100	100	99.79	99.79	99.79	99.9	99.69	99.69	99.69	99.69	99.69	99.69	99.69	98.15	98.15	98.15	97.74	97.74	90.86	90.86
	HK1651[b]|CP007502|1828467-1827276	65.5	65.5	65.5	65.5	65.5	65.5	65.5	65.5	65.5	65.5	65.5	65.5	65.5	65.71	65.61	65.81	65.81	65.81	65.81	65.81	65.81	67.04	67.04	67.04	67.04	67.04	66.94	67.15	99.79	99.79	100	99.79	99.79	99.9	99.69	99.69	99.69	99.69	99.69	99.69	99.69	98.15	98.15	98.15	97.74	97.74	90.76	90.76
	I23C[b]|contig00038|158167-156976	65.5	65.5	65.5	65.5	65.5	65.5	65.5	65.5	65.5	65.5	65.5	65.5	65.5	65.71	65.61	65.81	65.81	65.81	65.81	65.81	65.81	67.04	67.04	67.04	67.04	67.04	66.94	67.15	99.79	99.79	99.79	100	100	99.9	99.69	99.69	99.69	99.69	99.69	99.69	99.69	98.15	98.15	98.15	97.74	97.74	90.76	90.76
	S23A[b]|contig00104|306897-308088	65.5	65.5	65.5	65.5	65.5	65.5	65.5	65.5	65.5	65.5	65.5	65.5	65.5	65.71	65.61	65.81	65.81	65.81	65.81	65.81	65.81	67.04	67.04	67.04	67.04	67.04	66.94	67.15	99.79	99.79	99.79	100	100	99.9	99.69	99.69	99.69	99.69	99.69	99.69	99.69	98.15	98.15	98.15	97.74	97.74	90.76	90.76
	ANH9381[b]|CP003099|1962230-1961039	65.61	65.61	65.61	65.61	65.61	65.61	65.61	65.61	65.61	65.61	65.61	65.61	65.61	65.81	65.71	65.91	65.91	65.91	65.91	65.91	65.91	67.15	67.15	67.15	67.15	67.15	67.04	67.25	99.9	99.9	99.9	99.9	99.9	100	99.79	99.79	99.79	99.79	99.79	99.79	99.79	98.25	98.25	98.25	97.84	97.84	90.86	90.86
	SC1000[b]|Contig_1|SC1000_00775	65.71	65.71	65.71	65.71	65.71	65.71	65.71	65.71	65.71	65.71	65.71	65.71	65.71	65.91	65.81	66.02	66.02	66.02	66.02	66.02	66.02	67.25	67.25	67.25	67.25	67.25	67.15	67.35	99.69	99.69	99.69	99.69	99.69	99.79	100	99.59	99.59	99.59	99.59	99.59	99.59	98.05	98.05	98.05	97.64	97.64	90.66	90.66
	A160[e]|contig00009|15986-14774	65.61	65.61	65.61	65.61	65.61	65.61	65.61	65.61	65.61	65.61	65.61	65.61	65.61	65.81	65.71	65.91	65.91	65.91	65.91	65.91	65.91	67.15	67.15	67.15	67.15	67.15	67.04	67.25	99.69	99.69	99.69	99.69	99.69	99.79	99.59	100	100	100	99.79	99.79	99.79	98.25	98.25	98.25	97.84	97.84	90.86	90.86
	SA2876[e]|contig0125|49801-51013	65.61	65.61	65.61	65.61	65.61	65.61	65.61	65.61	65.61	65.61	65.61	65.61	65.61	65.81	65.71	65.91	65.91	65.91	65.91	65.91	65.91	67.15	67.15	67.15	67.15	67.15	67.04	67.25	99.69	99.69	99.69	99.69	99.69	99.79	99.59	100	100	100	99.79	99.79	99.79	98.25	98.25	98.25	97.84	97.84	90.86	90.86
	SCC393[e]|contig00087|129219-130431	65.61	65.61	65.61	65.61	65.61	65.61	65.61	65.61	65.61	65.61	65.61	65.61	65.61	65.81	65.71	65.91	65.91	65.91	65.91	65.91	65.91	67.15	67.15	67.15	67.15	67.15	67.04	67.25	99.69	99.69	99.69	99.69	99.69	99.79	99.59	100	100	100	99.79	99.79	99.79	98.25	98.25	98.25	97.84	97.84	90.86	90.86
	D11S-1[c]|CP001733|1626157-1624945	65.61	65.61	65.61	65.61	65.61	65.61	65.61	65.61	65.61	65.61	65.61	65.61	65.61	65.81	65.71	65.91	65.91	65.91	65.91	65.91	65.91	67.15	67.15	67.15	67.15	67.15	67.04	67.25	99.69	99.69	99.69	99.69	99.69	99.79	99.59	99.79	99.79	99.79	100	100	100	98.25	98.25	98.25	97.84	97.84	90.86	90.86
	AAS4a[c]|contig00028|84291-85503	65.61	65.61	65.61	65.61	65.61	65.61	65.61	65.61	65.61	65.61	65.61	65.61	65.61	65.81	65.71	65.91	65.91	65.91	65.91	65.91	65.91	67.15	67.15	67.15	67.15	67.15	67.04	67.25	99.69	99.69	99.69	99.69	99.69	99.79	99.59	99.79	99.79	99.79	100	100	100	98.25	98.25	98.25	97.84	97.84	90.86	90.86
	SCC2302[c]|contig00003|159190-157978	65.61	65.61	65.61	65.61	65.61	65.61	65.61	65.61	65.61	65.61	65.61	65.61	65.61	65.81	65.71	65.91	65.91	65.91	65.91	65.91	65.91	67.15	67.15	67.15	67.15	67.15	67.04	67.25	99.69	99.69	99.69	99.69	99.69	99.79	99.59	99.79	99.79	99.79	100	100	100	98.25	98.25	98.25	97.84	97.84	90.86	90.86
	D17P-3[a]|contig00020|D17P3_0301990	66.43	66.43	66.43	66.43	66.43	66.43	66.43	66.43	66.43	66.43	66.43	66.43	66.43	66.63	66.53	66.63	66.63	66.63	66.63	66.63	66.63	67.97	67.97	67.97	67.97	67.97	67.86	68.07	98.15	98.15	98.15	98.15	98.15	98.25	98.05	98.25	98.25	98.25	98.25	98.25	98.25	100	100	100	98.56	98.56	90.97	90.97
	D7S-1[a]|CP003496|D7S_02203	66.43	66.43	66.43	66.43	66.43	66.43	66.43	66.43	66.43	66.43	66.43	66.43	66.43	66.63	66.53	66.63	66.63	66.63	66.63	66.63	66.63	67.97	67.97	67.97	67.97	67.97	67.86	68.07	98.15	98.15	98.15	98.15	98.15	98.25	98.05	98.25	98.25	98.25	98.25	98.25	98.25	100	100	100	98.56	98.56	90.97	90.97
	H5P-1[a]|contig00033|H5P1_0303910	66.43	66.43	66.43	66.43	66.43	66.43	66.43	66.43	66.43	66.43	66.43	66.43	66.43	66.63	66.53	66.63	66.63	66.63	66.63	66.63	66.63	67.97	67.97	67.97	67.97	67.97	67.86	68.07	98.15	98.15	98.15	98.15	98.15	98.25	98.05	98.25	98.25	98.25	98.25	98.25	98.25	100	100	100	98.56	98.56	90.97	90.97
	D18P-1[f]|contig00023|D18P1_0305560	66.32	66.32	66.32	66.32	66.32	66.32	66.32	66.32	66.32	66.32	66.32	66.32	66.32	66.53	66.43	66.53	66.53	66.53	66.53	66.53	66.53	67.45	67.45	67.45	67.45	67.45	67.35	67.56	97.74	97.74	97.74	97.74	97.74	97.84	97.64	97.84	97.84	97.84	97.84	97.84	97.84	98.56	98.56	98.56	100	100	91.17	91.17
	SC29R[f]|contig0036|SC29R_04240	66.32	66.32	66.32	66.32	66.32	66.32	66.32	66.32	66.32	66.32	66.32	66.32	66.32	66.53	66.43	66.53	66.53	66.53	66.53	66.53	66.53	67.45	67.45	67.45	67.45	67.45	67.35	67.56	97.74	97.74	97.74	97.74	97.74	97.84	97.64	97.84	97.84	97.84	97.84	97.84	97.84	98.56	98.56	98.56	100	100	91.17	91.17
	SC1083[e']|contig00026|SC1083_0561	66.63	66.63	66.63	66.63	66.63	66.63	66.63	66.63	66.63	66.63	66.63	66.63	66.63	67.04	66.94	67.15	67.15	67.15	67.15	67.15	67.15	67.04	67.04	67.04	67.04	67.04	66.94	67.25	90.86	90.86	90.76	90.76	90.76	90.86	90.66	90.86	90.86	90.86	90.86	90.86	90.86	90.97	90.97	90.97	91.17	91.17	100	100
	SC936[e']|contig0007|SC936_01420	66.63	66.63	66.63	66.63	66.63	66.63	66.63	66.63	66.63	66.63	66.63	66.63	66.63	67.04	66.94	67.15	67.15	67.15	67.15	67.15	67.15	67.04	67.04	67.04	67.04	67.04	66.94	67.25	90.86	90.86	90.76	90.76	90.76	90.86	90.66	90.86	90.86	90.86	90.86	90.86	90.86	90.97	90.97	90.97	91.17	91.17	100	100
	ANH9776[e']|contig0153|ANH9776_04135	66.63	66.63	66.63	66.63	66.63	66.63	66.63	66.63	66.63	66.63	66.63	66.63	66.63	67.04	66.94	67.15	67.15	67.15	67.15	67.15	67.15	67.04	67.04	67.04	67.04	67.04	66.94	67.25	90.86	90.86	90.76	90.76	90.76	90.86	90.66	90.86	90.86	90.86	90.86	90.86	90.86	90.97	90.97	90.97	91.17	91.17	100	100
	RHAAI[b]|contig00011|RHAA2_10220	66.32	66.32	66.32	66.32	66.32	66.32	66.32	66.32	66.32	66.32	66.32	66.32	66.32	66.74	66.63	66.84	66.84	66.84	66.84	66.84	66.84	66.74	66.74	66.74	66.74	66.74	66.63	66.94	90.66	90.66	90.55	90.55	90.55	90.66	90.45	90.66	90.66	90.66	90.66	90.66	90.66	90.55	90.55	90.55	90.76	90.76	98.67	98.67
	NJ8700|CP009230|NJ8700_03020	66.63	66.63	66.63	66.63	66.63	66.63	66.63	66.53	66.53	66.53	66.53	66.53	66.53	66.53	66.63	67.04	67.04	67.04	67.04	67.04	67.04	67.04	67.04	67.04	67.15	67.15	67.04	66.94	71.36	71.36	71.36	71.36	71.36	71.46	71.46	71.56	71.56	71.56	71.46	71.46	71.46	71.77	71.77	71.77	71.97	71.97	70.84	70.84
	ATCC33389|contig00006|ATCC33389_0301235	66.94	66.94	66.94	66.94	66.94	66.94	66.94	66.84	66.84	66.84	66.84	66.84	66.84	66.63	66.74	67.15	67.15	67.15	67.15	67.15	67.15	67.66	67.66	67.66	67.76	67.76	67.66	67.56	71.36	71.36	71.25	71.25	71.25	71.36	71.46	71.46	71.46	71.46	71.36	71.36	71.36	71.46	71.46	71.46	71.66	71.66	70.43	70.43
[truncated: 4 more columns]
